# Supplementary material for: Nematodes in a polar desert reveal the relative role of biotic interactions in the coexistence of soil animals
Source: Commun Biol. 2019 Feb 15;2:63. doi: 10.1038/s42003-018-0260-y (PMC6377602; doi:10.1038/s42003-018-0260-y)
Supplement: Supplementary file 2 — Supplementary Data 1 [file 42003_2018_260_MOESM2_ESM.txt]

id	x	y	corx	cory	temp	elev	slope	aspect	coast	wetness	water	ph	N	C	CN	conductivity	fungi.s	cyano.s	animal.s	bacteria.s	collembolans	mites	rotifers	tardigrades	atp	soil_respiration	total_biomass	SCOTTNEMA.M.LIVE	SCOTTNEMA.M.DEAD	SCOTTNEMA.F.LIVE	SCOTTNEMA.F.DEAD	SCOTTNEMA.JUV.LIVE	SCOTTNEMA.JUV.DEAD	SCOTTNEMA.ADULTS.LIVEANDDEAD	SCOTTNEMA.JUV.LIVEANDDEAD	scottnema.l	scottnema.d	scottnema.ld	EUDORYLAIMUS.M.LIVE	EUDORYLAIMUS.M.DEAD	EUDORYLAIMUS.F.LIVE	EUDORYLAIMUS:F.DEAD	EUDORYLAIMUS.JUV.LIVE	EUDORYLAIMUS.JUV.DEAD	EUDORYLAIMUS.ADULT.LIVEANDDEAD	EUDORYLAIMUS.JUV.LIVEANDDEAD	eudorylaimus.l	eudorylaimus.d	eudorylaimus.ld	PLECTUS.F.LIVE	PLECTUS.F.DEAD	PLECTUS.JUV.LIVE	PLECTUS.JUV.DEAD	PLECTUS.ADULTS.LIVEANDDEAD	PLECTUS.JUV.LIVEANDDEAD	plectus.l	plectus.d	plectus.ld	nematodes.l	nematodes.d	nematodes.dl	bacteria.s	Respiration	Biomass
1	49620.3	-1032.33	0.006	0.004	-11.6001054	787.0123291	32.05656815	3.573987246	2893.744385	3.581039667	2.674663641	6.44	0.006668452	0.058282236	8.739994829	0.37	20	21	4	60	0	0	61.5405893	41.02705953	40073.5	45.90706715	0.0086734	10.25676488	61.5405893	51.28382441	143.5947084	10.25676488	71.79735418	266.6758869	82.05411906	71.79735418	276.9326518	348.730006	0	0	0	0	0	30.77029465	0	30.77029465	0	30.77029465	30.77029465	0	0	0	0	0	0	0	0	0	71.79735418	307.7029465	379.5003007	60	45.90706715	0.0086734
2	49583.8	-1099.91	0.004	0.016	-11.93493319	814.992981	26.96218109	128.0234222	2864.543457	5.834570885	4.666888602	9.36	0.004608144	0.119509346	25.93437748	0.0537	9	4	0	NA	0	0	0	0	1537	28.7277073	0.005512444	0	0	0	0	0	0	0	0	0	0	0	0	0	0	0	0	0	0	0	0	0	0	0	0	0	0	0	0	0	0	0	0	0	0	NA	28.7277073	0.005512444
3	49685.2	-1278.64	0.008	0.019	-12.46533859	773.8728027	15.1329813	174.4708557	2664.557617	6.321930408	7.888916756	8.88	0.001395859	0.034945582	25.03518049	0.0517	19	15	1	NA	0	0	0	0	2550.5	37.29562	0.008015287	0	0	0	0	0	0	0	0	0	0	0	0	0	0	0	0	0	0	0	0	0	0	0	0	0	0	0	0	0	0	0	0	0	0	NA	37.29562	0.008015287
10	46107.2	-1982.58	0.004	0.002	-0.158766627	380.2075195	20.66026306	165.9046173	4686.898438	8.615663528	4.763577954	9.15	0.002292756	0.017344522	7.564922739	0.0369	42	16	3	80	20	0	10.50007947	10.50007947	3530	39.90504051	0.004455108	0	0	0	0	0	10.50007947	0	10.50007947	0	10.50007947	10.50007947	0	10.50007947	0	0	0	31.50023842	10.50007947	31.50023842	0	42.00031789	42.00031789	0	0	0	0	0	0	0	0	0	0	52.50039736	52.50039736	80	39.90504051	0.004455108
13	44204.2	-1679.19	0.005	0.011	-1.589222729	517.1239624	19.33721161	89.04412842	6571.291992	10.16346169	3.169109296	8.88	0.002296516	0.037666141	16.40142764	0.0363	8	7	5	53	3	2	0	0	16211.5	35.08003862	0.004308075	0	10.2830657	0	10.2830657	71.9814599	514.153285	20.5661314	586.1347449	71.9814599	534.7194164	606.7008763	0	0	0	0	0	0	0	0	0	0	0	0	0	0	0	0	0	0	0	0	71.9814599	534.7194164	606.7008763	53	35.08003862	0.004308075
14	44205.6	-1720.22	0.017	0.001	-0.686991215	519.848877	20.90147972	83.60889435	6556.590332	8.784564972	4.664254121	8.92	0.003077552	0.507872625	165.024872	0.0423	18	23	4	94	84	0	41.57161134	0	6000	54.97888811	0.009002391	31.17870851	62.35741701	20.78580567	20.78580567	114.3219312	291.0012794	135.1077369	405.3232106	166.2864454	374.1445021	540.4309474	20.78580567	0	20.78580567	0	31.17870851	31.17870851	41.57161134	62.35741701	72.75031985	31.17870851	103.9290284	10.39290284	0	0	20.78580567	10.39290284	20.78580567	10.39290284	20.78580567	31.17870851	249.429668	426.1090162	675.5386843	94	54.97888811	0.009002391
15	44204.6	-1679.2	0.002	0.019	-1.629247367	516.9804688	19.27423096	89.0818634	6570.915039	10.39043713	19.56728581	8.53	0.003990759	0.051369377	12.87208198	0.0933	11	3	5	95	11	0	235.2577341	185.7297901	15234.5	32.95892	0.002529742	0	0	0	0	0	0	0	0	0	0	0	12.381986	0	0	0	0	24.76397201	12.381986	24.76397201	12.381986	24.76397201	37.14595801	185.7297901	61.90993002	99.05588804	99.05588804	247.6397201	198.1117761	284.7856781	160.9658181	445.7514962	297.1676641	185.7297901	482.8974542	95	32.95892	0.002529742
18	46985.3	-2290	0.001	0.005	1.757789433	209.8582001	11.13390064	156.1704865	3759.458984	8.967077255	4.987081363	9.14	0.003425011	0.041533413	12.126505	0.0428	14	22	1	72	0	0	0	0	15962	33.566058	0.004580164	20.97802427	41.95604854	31.4670364	52.44506067	146.8461699	178.3132063	146.8461699	325.1593762	199.2912306	272.7143155	472.0055461	0	10.48901213	10.48901213	0	94.40110921	31.4670364	20.97802427	125.8681456	104.8901213	41.95604854	146.8461699	0	0	0	0	0	0	0	0	0	304.1813519	314.670364	618.8517159	72	33.566058	0.004580164
21	46912.6	-2134.93	0.017	0.003	1.055123329	266.9130554	22.76630402	173.574234	3891.370605	7.853985786	3.546099291	9.32	0.001641142	0.045489555	27.71823218	0.0395	10	2	2	61	3	0	0	0	13355	43.83196578	0.004485727	62.00313211	51.66927676	72.33698746	20.6677107	279.0140945	320.3495159	206.677107	599.3636104	413.3542141	392.6865034	806.0407174	72.33698746	0	0	0	20.6677107	93.00469817	72.33698746	113.6724089	93.00469817	93.00469817	186.0093963	0	0	0	0	0	0	0	0	0	506.3589122	485.6912015	992.0501138	61	43.83196578	0.004485727
23	41820.6	-2011.28	0.019	0.014	-10.32389796	633.3001709	29.06217957	126.5385132	8781.541992	9.58627224	2.664651759	8.85	0.006684372	0.063415367	9.487109185	0.0372	31	15	6	92	0.1	0	111.3851362	182.2665865	7468	73.05327629	0.005607159	172.140665	70.8814503	131.6369791	30.37776441	729.0663459	860.703325	405.0368588	1589.769671	1032.84399	961.9625398	1994.80653	10.12592147	0	0	0	30.37776441	10.12592147	10.12592147	40.50368588	40.50368588	10.12592147	50.62960736	0	0	0	0	0	0	0	0	0	1073.347676	972.0884612	2045.436137	92	73.05327629	0.005607159
24	46565.7	-2258.79	0.01	0.003	2.529805452	264.5124817	14.82612514	140.1312714	4157.056641	7.892309189	2.892779203	9.15	0.003449844	0.022932498	6.647401448	0.0499	41	18	2	87	11	0	0	0	5081	29.42353412	0.003387578	0	20.42746841	0	0	0	0	20.42746841	0	0	20.42746841	20.42746841	0	0	0	0	0	0	0	0	0	0	0	0	0	0	0	0	0	0	0	0	0	20.42746841	20.42746841	87	29.42353412	0.003387578
25	46625.1	-2238.49	0.011	0.001	2.808790445	258.4617004	14.55434895	143.492981	4110.000977	7.49118185	4.876396961	8.2	0.002920446	0.037785238	12.93817383	0.288	13	8	2	83	7	2	0	0	6023	37.03572021	0.004548246	0	0	0	0	0	0	0	0	0	0	0	0	0	0	0	0	0	0	0	0	0	0	0	0	0	0	0	0	0	0	0	0	0	0	83	37.03572021	0.004548246
29	41665.2	-1984.17	0.011	0.014	-10.27159417	595.0114136	21.47425842	136.2331543	8939.174805	8.477462769	3.869141239	10.03	0.007303589	0.066495729	9.104527788	0.1826	12	12	5	41	0	0	51.27712064	0	10240	62.30940652	0.002250598	389.7061169	20.51084826	574.3037512	123.0650895	1456.270226	697.3688408	1107.585806	2153.639067	2420.280094	840.9447786	3261.224873	10.25542413	0	10.25542413	0	0	0	20.51084826	0	20.51084826	0	20.51084826	0	0	0	0	0	0	0	0	0	2440.790943	840.9447786	3281.735721	41	62.30940652	0.002250598
32	41447.8	-2355.28	0.003	0.006	-9.154729843	427.874054	19.55899239	154.2644806	9083.858398	8.853263855	1.972253698	9.67	0.012409718	0.091901247	7.405587057	0.1681	19	1	2	40	0	0	30.21083933	0	178	67.09494429	0.00650505	825.7629417	100.7027978	936.5360193	412.8814709	3051.294773	825.7629417	2275.88323	3877.057714	4813.593734	1339.34721	6152.940944	10.07027978	0	0	0	30.21083933	20.14055955	10.07027978	50.35139889	40.28111911	20.14055955	60.42167866	0	0	0	0	0	0	0	0	0	4853.874853	1359.48777	6213.362623	40	67.09494429	0.00650505
33	41447.8	-2355.28	0.01	0.018	-9.154729843	427.874054	19.55899239	154.2644806	9083.858398	8.853263855	1.170360893	7.81	0.00777504	0.031203512	4.013292793	0.0959	22	10	1	75	0	0	0	0	4134.5	35.19619768	0.00432234	70.39601887	0	120.6788895	0	60.33944474	50.28287062	191.0749084	110.6223154	251.4143531	50.28287062	301.6972237	0	0	0	0	0	0	0	0	0	0	0	0	0	0	0	0	0	0	0	0	251.4143531	50.28287062	301.6972237	75	35.19619768	0.00432234
36	47113.3	-2167.9	0.018	0.006	1.706963122	232.1831055	20.32168579	159.8764191	3696.994873	8.278733253	4.333499368	8.48	0.002269272	0.030583099	13.47705299	0.0341	4	15	1	65	0	0	0	0	9378	51.3136289	0.006751793	10.17618751	20.35237503	81.40950011	50.88093757	366.3427505	244.2285003	162.8190002	610.5712508	457.9284381	315.4618129	773.390251	0	0	10.17618751	0	61.05712508	20.35237503	10.17618751	81.40950011	71.2333126	20.35237503	91.58568762	0	0	0	0	0	0	0	0	0	529.1617507	335.814188	864.9759387	65	51.3136289	0.006751793
39	47054.4	-2348.23	0.012	0.019	2.264205694	200.84758	10.10978699	135.5373383	3672.538818	9.238174438	5.234373446	8.18	0.002203771	0.040867146	18.54418903	0.0595	16	29	6	70	25	3	0	31.07257302	4076	36.27730956	0.004455108	113.9327677	124.2902921	176.0779138	279.6531572	476.4461197	393.5859249	693.9541308	870.0320446	766.4568012	797.5293742	1563.986175	10.35752434	0	20.71504868	0	31.07257302	31.07257302	31.07257302	62.14514604	62.14514604	31.07257302	93.21771907	0	0	0	0	0	0	0	0	0	828.6019473	828.6019473	1657.203895	70	36.27730956	0.004455108
40	47074.5	-2317.32	0.012	0.018	2.199438691	201.2183685	10.5489397	135.1855469	3667.007813	9.862369537	4.739718663	8.24	0.003967705	0.043584052	10.9847	0.0799	20	10	3	92	0	30	0	0	5690.5	36.52663815	0.005607159	0	0	0	0	0	0	0	0	0	0	0	0	0	0	0	0	0	0	0	0	0	0	0	0	0	0	0	0	0	0	0	0	0	0	92	36.52663815	0.005607159
41	47070.6	-2339.53	0.006	0.013	2.363603234	199.5346222	10.20365524	136.3062286	3661.337402	5.884307861	4.09733777	8.94	0.002083452	0.036197314	17.37372111	0.0649	10	10	4	66	0	30	0	0	11262	47.81324294	0.006775156	20.59803291	10.29901646	72.09311519	41.19606582	20.59803291	175.0832797	144.1862304	195.6813127	113.289181	226.578362	339.867543	10.29901646	0	10.29901646	0	92.6911481	20.59803291	20.59803291	113.289181	113.289181	20.59803291	133.8872139	0	0	0	0	0	0	0	0	0	226.578362	247.1763949	473.754757	66	47.81324294	0.006775156
42	47347.3	-2887.13	0.014	0.015	0.921036839	125	3.897919655	87.45368958	3207.453125	8.585038185	3.891445253	9.26	0.000792717	0.029790338	37.58004181	0.0744	18	19	0	84	0	0	0	0	13286	33.21641156	0.002266227	0	0	0	0	0	0	0	0	0	0	0	0	0	0	0	0	0	0	0	0	0	0	0	0	0	0	0	0	0	0	0	0	0	0	84	33.21641156	0.002266227
43	47372.3	-2869.35	0.017	0.01	0.686429411	124	3.341145754	67.34675598	3189.010742	7.947236538	4.161440661	9	0.002863596	0.031929193	11.15003408	0.046	29	5	1	54	0	0	41.36744316	0	577	50.27348777	0.007717421	0	0	0	0	0	0	0	0	0	0	0	0	0	0	0	0	0	0	0	0	0	0	0	0	0	0	0	0	0	0	0	0	0	0	54	50.27348777	0.007717421
44	47997.4	-2768.47	0.015	0.01	0.174405754	124.2932129	7.17949295	173.3905182	2640.175537	6.452286243	3.961058264	9.04	0.003426096	0.046771158	13.65144409	0.0519	11	4	1	54	0	0	0	0	9505.5	44.28854875	0.006798681	62.43844329	72.84485051	156.0961082	124.8768866	260.1601804	520.3203608	416.2562886	780.4805411	478.6947319	718.0420978	1196.73683	0	0	0	0	20.81281443	41.62562886	0	62.43844329	20.81281443	41.62562886	62.43844329	0	0	0	0	0	0	0	0	0	499.5075463	759.6677267	1259.175273	54	44.28854875	0.006798681
46	47064.8	-2851.17	0.02	0.004	2.504501365	152.4755402	5.780913353	107.2748489	3488.171631	6.873635292	3.139075464	9.52	0.008501893	0.087269464	10.26470975	0.0793	7	10	1	43	0	0	0	0	12342.5	73.5588353	0.005645963	40.76233613	30.5717521	50.95292016	50.95292016	112.0964244	71.33408823	173.2399286	183.4305126	203.8116807	152.8587605	356.6704411	10.19058403	0	0	0	30.5717521	10.19058403	10.19058403	40.76233613	40.76233613	10.19058403	50.95292016	0	0	0	0	0	0	0	0	0	244.5740168	163.0493445	407.6233613	43	73.5588353	0.005645963
47	47066.8	-2806.56	0.002	0.011	2.616570629	151.2234344	5.805374146	75.848526	3499.256348	14.31216335	2.903279232	9.23	0.002133279	0.034749991	16.28947315	0.0471	18	10	8	80	20	5	20.59760603	61.79281808	1960.5	32.6495786	0.004455108	411.9521205	422.2509235	484.0437416	607.6293778	1194.66115	895.9958621	1925.876163	2090.657012	2090.657012	1925.876163	4016.533175	41.19521205	10.29880301	30.89640904	10.29880301	72.09162109	72.09162109	92.68922712	144.1832422	144.1832422	92.68922712	236.8724693	30.89640904	0	20.59760603	10.29880301	30.89640904	30.89640904	51.49401506	10.29880301	61.79281808	2286.334269	2028.864194	4315.198462	80	32.6495786	0.004455108
48	42538.6	-2506.29	0.007	0.012	-5.950171903	678.0143433	36.22962952	177.0294647	7983.085449	7.391689301	3.717114064	9.07	0.004863708	0.037829837	7.777982765	0.0564	33	11	3	77	1	0	72.71915774	0	20209.5	47.00009255	0.009989898	851.8529907	311.6535332	976.514404	540.1994575	4196.934247	1953.028808	2680.220385	6149.963055	6025.301642	2804.881799	8830.18344	0	0	0	0	10.38845111	0	0	10.38845111	10.38845111	0	10.38845111	0	0	0	0	0	0	0	0	0	6035.690093	2804.881799	8840.571891	77	47.00009255	0.009989898
49	44122.4	-2553.17	0.002	0.017	-5.185320377	422.6715088	13.44990921	101.7025146	6417.574707	6.033810616	17.40128336	8.96	0.002495189	0.034064008	13.65187487	0.0413	31	9	5	91	7	0	822.8705938	266.2228392	19865.5	62.28077168	0.012747526	0	0	0	0	0	0	0	0	0	0	0	0	0	0	0	0	0	0	0	0	0	0	0	0	24.20207629	0	0	24.20207629	24.20207629	0	24.20207629	24.20207629	0	24.20207629	91	62.28077168	0.012747526
50	44147.3	-2526.06	0.008	0.002	-4.098176718	429.9562073	14.46124649	159.7079926	6398.741211	6.134594917	1.802935754	9.02	0.001406257	0.020010277	14.22945948	0.0462	12	3	1	81	0	0	0	0	13926.5	24.55602703	0.003231056	150.6688013	90.40128078	321.4267761	20.08917351	652.898139	572.541445	582.5860317	1225.439584	1124.993716	683.0318993	1808.025616	0	0	20.08917351	0	80.35669403	10.04458675	20.08917351	90.40128078	100.4458675	10.04458675	110.4904543	0	0	0	0	0	0	0	0	0	1225.439584	693.076486	1918.51607	81	24.55602703	0.003231056
51	44140.5	-2531.43	0.017	0.016	-4.044382513	429.1402588	14.15115643	134.407196	6404.26123	5.39422226	1.454039885	9.11	0.001286205	0.029258783	22.74814901	0.0321	17	14	1	75	0	0	0	0	15189.5	51.8500083	0.007959431	50.6218231	50.6218231	101.2436462	121.4923755	475.8451372	293.606574	323.9796679	769.4517112	627.7106065	465.7207726	1093.431379	0	20.24872924	30.37309386	20.24872924	30.37309386	40.49745848	70.87055235	70.87055235	60.74618773	80.99491697	141.7411047	0	0	0	0	0	0	0	0	0	688.4567942	546.7156895	1235.172484	75	51.8500083	0.007959431
52	43665.4	-2447.15	0.014	0.019	0.483126998	434.6452942	21.29010582	171.9369812	6886.541992	9.247765541	4.017968555	9.21	0.003038283	0.052212235	17.18478331	0.0556	20	17	2	70	0	0	0	0	14819.5	29.52569917	0.00339934	143.3604286	0	215.0406428	0	583.6817448	102.4003061	358.4010714	686.0820509	942.0828162	102.4003061	1044.483122	0	0	51.20015305	0	51.20015305	61.44018366	51.20015305	112.6403367	102.4003061	61.44018366	163.8404898	0	0	0	0	0	0	0	0	0	1044.483122	163.8404898	1208.323612	70	29.52569917	0.00339934
53	43695.5	-2448.12	0.016	0.016	0.476486206	433.3343506	20.09489441	160.3487244	6856.852051	8.582997322	4.78132941	8.95	0.00457405	0.06498981	14.20837332	0.0472	31	24	7	63	1	1	10.30096417	0	30026	67.36849669	0.012639801	92.70867757	10.30096417	82.40771339	20.60192835	257.5241044	247.2231402	206.0192835	504.7472445	432.6404953	278.1260327	710.766528	61.80578504	0	51.50482087	0	103.0096417	82.40771339	113.3106059	185.4173551	216.3202477	82.40771339	298.727961	0	10.30096417	0	0	10.30096417	0	0	10.30096417	10.30096417	648.960743	370.8347103	1019.795453	63	67.36849669	0.012639801
55	43655.2	-2476.64	0.003	0.018	0.723681856	426.6821594	19.00428581	164.5469055	6890.649902	10.20741749	6.48989279	8.4	0.008719438	0.090275194	10.35332713	0.071	42	22	6	78	0	0	10.65195593	85.21564745	25244.5	126.1745705	0.021129713	85.21564745	0	276.9508542	53.25977966	734.9849592	244.9949864	415.4262813	979.9799457	1097.151461	298.2547661	1395.406227	10.65195593	0	42.60782372	0	31.95586779	31.95586779	53.25977966	63.91173559	85.21564745	31.95586779	117.1715152	10.65195593	0	0	0	10.65195593	0	10.65195593	0	10.65195593	1193.019064	330.2106339	1523.229698	78	126.1745705	0.021129713
56	53262.9	-3871.64	0.007	0.01	-0.719721019	56.13574219	9.731036186	159.4874115	395.2813416	5.239843845	0.633354445	9.35	0.004842359	0.034593333	7.143900938	0.1291	19	1	1	60	0	0	0	0	11120	17.48232188	0.002146952	326.0597777	0	527.4496404	0	680.8895358	239.7498366	853.5094181	920.6393724	1534.398954	239.7498366	1774.14879	0	0	0	0	28.76998039	19.17998692	0	47.94996731	28.76998039	19.17998692	47.94996731	0	0	0	0	0	0	0	0	0	1563.168934	258.9298235	1822.098758	60	17.48232188	0.002146952
58	43333.9	-2950.22	0.014	0.001	-3.184194684	356.6469116	3.584990263	159.0861664	7131.22168	8.977866173	7.621669688	8.82	0.002502301	0.044818717	17.91100151	0.074	25	11	2	70	0	0	0	0	14686	0.561404139	0.010341655	43.06377793	0	118.4253893	96.89350034	419.8718348	215.3188897	258.3826676	635.1907245	581.3610021	312.21239	893.5733921	21.53188897	10.76594448	0	0	32.29783345	0	32.29783345	32.29783345	53.82972241	10.76594448	64.5956669	0	0	0	0	0	0	0	0	0	635.1907245	322.9783345	958.1690589	70	0.561404139	0.010341655
59	43337.9	-2920.64	0.001	0.012	-2.07466799	358.2605286	5.261626244	161.6488037	7130.964355	7.468601227	11.14142017	8.77	0.001737567	0.029534247	16.99747233	0.0759	35	10	2	74	0	0	11.29619804	0	6053.5	32.20985364	0.006180619	0	0	11.29619804	0	0	0	11.29619804	0	11.29619804	0	11.29619804	22.59239608	0	90.36958433	0	474.4403177	22.59239608	112.9619804	497.0327138	587.4022981	22.59239608	609.9946942	67.77718825	33.88859412	79.07338629	22.59239608	101.6657824	101.6657824	146.8505745	56.48099021	203.3315647	745.5490707	79.07338629	824.622457	74	32.20985364	0.006180619
60	53122.1	-3599.82	0.014	0.003	-3.062860191	169.3215485	30.87063026	177.1442413	500.8064575	6.13766861	2.59749377	8.84	0.0035321	0.05689455	16.10785368	0.291	11	2	2	53	0	0	0	30.59899344	880.5	32.42822553	0.006637356	71.39765137	61.19798689	142.7953027	163.1946317	81.59731585	142.7953027	438.5855727	224.3926186	295.7902699	367.1879213	662.9781913	61.19798689	10.19966448	10.19966448	91.79698033	0	71.39765137	173.3942962	71.39765137	71.39765137	173.3942962	244.7919475	10.19966448	0	10.19966448	0	10.19966448	10.19966448	20.39932896	0	20.39932896	387.5872503	540.5822175	928.1694678	53	32.42822553	0.006637356
62	43902.8	-3043	0.018	0.012	-2.448869169	357.3825378	2.07102704	147.7424469	6555.175781	9.94148922	10.87549558	8.48	0.005328909	0.054076103	10.14768745	0.0837	40	27	6	81	6	6	11.21241006	0	3739.5	85.97188876	0.014397206	0	0	11.21241006	0	0	0	11.21241006	0	11.21241006	0	11.21241006	22.42482011	0	89.69928045	0	470.9212224	22.42482011	112.1241006	493.3460425	583.045323	22.42482011	605.4701431	67.27446034	33.63723017	78.4868704	22.42482011	100.9116905	100.9116905	145.7613307	56.06205028	201.823381	740.0190637	78.4868704	818.5059341	81	85.97188876	0.014397206
65	47601.4	-2970.4	0.004	0.007	1.14535886	118.1971664	2.6717875	78.38864136	2940.078369	7.343241215	2.673724475	9.65	0.006777403	0.058816684	8.67835128	0.184	11	7	3	43	0	0	0	0	19644	67.9985799	0.00659266	0	81.5769406	40.7884703	152.9567636	81.5769406	652.6155248	275.3221745	734.1924654	122.3654109	887.1492291	1009.51464	0	0	0	0	0	30.59135273	0	30.59135273	0	30.59135273	30.59135273	0	0	0	0	0	0	0	0	0	122.3654109	917.7405818	1040.105993	43	67.9985799	0.00659266
66	47773.8	-3090.05	0.011	0.018	1.76758112	114	3.71723175	86.27633667	2740.634766	6.648795128	3.162641038	9.5	0.002592958	0.072482501	27.95359624	0.0902	7	3	2	35	0	0	0	0	10725.5	39.10427047	0.004365708	30.94264803	10.31421601	72.19951208	51.57108006	82.51372809	165.0274562	165.0274562	247.5411843	185.6558882	226.9127522	412.5686404	0	0	0	0	10.31421601	10.31421601	0	20.62843202	10.31421601	10.31421601	20.62843202	0	0	0	0	0	0	0	0	0	195.9701042	237.2269683	433.1970725	35	39.10427047	0.004365708
67	49328.1	-2456.89	0.02	0.014	-6.273985211	209.3576202	23.31274223	146.0953217	1757.721802	7.658105373	0.535902312	9.41	0.001680658	0.089195235	53.0716154	0.0673	8	5	1	63	0	0	0	0	2308.5	21.18787714	0.00216835	0	0	10.00824139	0	0	50.04120695	10.00824139	50.04120695	10.00824139	50.04120695	60.04944833	0	0	0	0	0	0	0	0	0	0	0	0	0	0	0	0	0	0	0	0	10.00824139	50.04120695	60.04944833	63	21.18787714	0.00216835
72	47005.1	-12593.4	0.003	0.002	-0.335770071	114.9571304	6.281064987	137.9707489	3803.847168	8.99498558	7.032808083	8.12	0.006110947	0.064733406	10.59302363	0.103	24	24	3	92	1	0	10.48461668	0	3086.5	48.82695128	0.010378198	0	10.48461668	0	0	0	20.96923336	10.48461668	20.96923336	0	31.45385004	31.45385004	31.45385004	10.48461668	10.48461668	0	31.45385004	83.87693344	52.4230834	115.3307835	73.39231676	94.36155013	167.7538669	0	0	0	0	0	0	0	0	0	73.39231676	125.8154002	199.2077169	92	48.82695128	0.010378198
73	47359.6	-3310.05	0.016	0.012	1.074258491	141.9425812	5.21638155	41.12355423	3095.661865	6.251657486	2.002838354	9.39	0.001721743	0.047726157	27.71967535	0.0759	13	12	1	43	0	0	0	0	3765.5	40.04170161	0.006705548	20.10774147	30.16161221	30.16161221	80.43096588	261.4006391	311.6699928	160.8619318	573.0706319	311.6699928	422.2625709	733.9325637	0	0	10.05387074	0	20.10774147	10.05387074	10.05387074	30.16161221	30.16161221	10.05387074	40.21548294	0	0	0	0	0	0	0	0	0	341.831605	432.3164416	774.1480466	43	40.04170161	0.006705548
74	47481.1	-3226.85	0.001	0.002	1.697940156	134	3.942437887	17.12810326	2992.018311	8.64458847	3.308802447	9.03	0.004884873	0.050221013	10.28092501	0.1139	9	16	2	50	0	0	0	0	11123.5	43.38470082	0.006659932	20.65445717	103.2722859	30.98168576	82.61782869	175.562886	330.4713148	237.5262575	506.0342007	227.1990289	516.3614293	743.5604582	0	0	10.32722859	0	0	0	10.32722859	0	10.32722859	0	10.32722859	0	0	0	0	0	0	0	0	0	237.5262575	516.3614293	753.8876868	50	43.38470082	0.006659932
77	47299.9	-3058.58	0.018	0.004	0.757861495	132.5584259	4.852885246	26.14598656	3206.489746	7.234883785	3.779062906	9.31	0.003311302	0.055421442	16.73705449	0.382	17	21	3	82	0	0	0	0	7351.5	50.27348777	0.006614933	61.59274103	20.53091368	112.9200252	10.26545684	143.7163957	71.85819787	205.3091368	215.5745936	318.229162	102.6545684	420.8837304	0	0	0	0	0	0	0	0	0	0	0	0	0	0	0	0	0	0	0	0	318.229162	102.6545684	420.8837304	82	50.27348777	0.006614933
78	47288.8	-3058.19	0.008	0.005	0.86961624	133.0123749	5.011233807	34.17746735	3217.43335	6.190923691	1.652023858	8.93	0.001704089	0.035665877	20.92958584	0.0609	26	23	1	69	0	0	0	0	1691	45.45403688	0.007514331	0	10.07788116	0	0	100.7788116	10.07788116	10.07788116	110.8566927	100.7788116	20.15576231	120.9345739	0	0	0	0	10.07788116	0	0	10.07788116	10.07788116	0	10.07788116	0	0	0	0	0	0	0	0	0	110.8566927	20.15576231	131.012455	69	45.45403688	0.007514331
79	47178	-3119.45	0.008	0.011	0.731815457	150.3860931	6.621677399	78.21188354	3310.99585	5.28741312	2.450215485	9.04	0.002811284	0.038676225	13.7574948	0.037	10	30	1	60	0	0	0	0	3751.5	39.63449787	0.006637356	132.9011376	0	173.7937953	20.44632886	255.5791107	61.33898657	327.1412617	316.9180973	562.2740436	81.78531543	644.059359	10.22316443	0	10.22316443	0	10.22316443	40.89265772	20.44632886	51.11582214	30.66949329	40.89265772	71.562151	0	0	0	0	0	0	0	0	0	592.9435369	122.6779731	715.62151	60	39.63449787	0.006637356
80	42500.6	-3299.85	0.011	0.016	-0.192813754	357	0.680516601	53.61699295	7927.000488	15.42332172	3.540640975	8.83	0.001146169	0.016045909	13.99960128	0.0721	26	15	0	81	0	0	0	0	788.5	35.90963412	0.004409955	0	0	0	0	0	0	0	0	0	0	0	0	0	0	0	0	0	0	0	0	0	0	0	0	0	0	0	0	0	0	0	0	0	0	81	35.90963412	0.004409955
81	42499.8	-3301.72	0.01	0.012	-0.183346868	357	0.675385714	48.70676804	7927.716309	13.452384	25.68548202	7.34	0.003892802	0.047178519	12.119425	0.0974	19	8	0	23	0	0	0	0	96	8.402570514	0.001289868	0	0	0	0	0	0	0	0	0	0	0	0	0	0	0	0	0	0	0	0	0	0	0	0	0	0	0	0	0	0	0	0	0	0	23	8.402570514	0.001289868
82	42636.9	-3251.98	0.019	0.012	-2.267672807	356.8759766	0.781547844	154.9687653	7794.496582	7.470294952	4.748559159	7.61	0.003417424	0.0316716	9.267682324	0.0508	13	4	0	55	0	0	0	0	2570.5	53.86445119	0.005512444	0	0	0	0	0	0	0	0	0	0	0	0	0	0	0	0	0	0	0	0	0	0	0	0	0	0	0	0	0	0	0	0	0	0	55	53.86445119	0.005512444
83	42158.1	-3644.6	0.019	0.003	-0.658320606	360.7908325	12.22511768	114.8062744	8253.328125	6.482274532	4.315720809	8.2	0.004242219	0.050516094	11.9079411	0.0712	8	1	1	56	0	0	0	10.44706772	7213.5	47.97926115	0.007931794	0	0	0	0	0	0	0	0	0	0	0	0	0	0	0	0	0	0	0	0	0	0	0	0	0	0	0	0	0	0	0	0	0	0	56	47.97926115	0.007931794
84	42134.1	-3656.92	0.002	0.009	-1.030204117	362.3790894	15.70799351	99.28214264	8276.987305	9.89341259	5.679077403	8.73	0.002045291	0.037887384	18.52420218	0.0687	36	25	0	84	0	0	0	0	3262	39.76930908	0.005549943	0	0	0	0	0	0	0	0	0	0	0	0	0	0	0	0	0	0	0	0	0	0	0	0	0	0	0	0	0	0	0	0	0	0	84	39.76930908	0.005549943
85	44409.7	-3448.46	0.016	0.02	-2.719757348	378.09198	15.14344692	2.061261892	6012.301758	9.72266674	7.733395262	7.91	0.0212135	0.18915626	8.916786952	0.0871	21	25	8	77	3	30	3095.418814	343.9354238	34363.5	141.3137509	0.007545357	128.9757839	0	42.99192798	0	21.49596399	236.4556039	171.9677119	257.9515679	193.4636759	236.4556039	429.9192798	21.49596399	0	85.98385596	21.49596399	214.9596399	107.4798199	128.9757839	322.4394598	322.4394598	128.9757839	451.4152438	5094.543465	580.3910277	2901.955139	902.8304875	5674.934493	3804.785626	7996.498604	1483.221515	9479.720119	8512.40174	1848.652903	10361.05464	77	141.3137509	0.007545357
86	53107.4	-3787.35	0.003	0.002	-1.460880876	67.05960083	19.86418915	168.7006073	336.2998962	7.980286121	0.68174875	9.66	0.00123945	0.027766944	22.40263343	0.375	10	5	0	43	0	0	0	0	6939	35.08003862	0.002154037	0	0	0	0	0	0	0	0	0	0	0	0	0	0	0	0	0	0	0	0	0	0	0	0	0	0	0	0	0	0	0	0	0	0	43	35.08003862	0.002154037
88	48547.9	-3545.62	0.002	0.014	3.284425003	101.1105499	6.842209339	66.85852051	1884.726074	5.449766159	2.28783932	9.33	0.006130681	0.049812452	8.125109103	0.0777	9	3	2	47	0	0	0	30.48990743	6665	50.78823338	0.003341331	50.81651238	152.4495371	40.65320991	213.429352	142.2862347	650.4513585	457.3486114	792.7375932	233.755957	1016.330248	1250.086205	10.16330248	10.16330248	10.16330248	0	0	10.16330248	30.48990743	10.16330248	20.32660495	20.32660495	40.65320991	0	0	0	0	0	0	0	0	0	254.0825619	1036.656853	1290.739415	47	50.78823338	0.003341331
89	48512.6	-3464.39	0.002	0.004	3.565486388	97.64492035	5.226224422	54.20365143	1933.880249	5.743391514	6.145830932	8.88	0.009379699	0.074480388	7.940594682	0.0571	8	1	1	52	0	0	0	0	5647.5	75.38476383	0.006943334	63.1503227	94.72548405	105.2505378	115.7755916	347.3267748	315.7516135	378.9019362	663.0783883	515.7276354	526.2526892	1041.980325	42.10021513	31.57516135	0	0	84.20043027	42.10021513	73.67537648	126.3006454	126.3006454	73.67537648	199.9760219	0	0	0	0	0	0	0	0	0	642.0282808	599.9280656	1241.956346	52	75.38476383	0.006943334
90	42042.3	-3155.25	0.017	0.008	2.698549926	366.414093	8.293665886	82.07072449	8394.924805	7.286765575	0.64046524	8.93	0.003492183	0.023067992	6.605608011	0.052	4	2	0	57	0	0	0	0	121	24.71919	0.003252525	0	0	0	0	0	0	0	0	0	0	0	0	0	0	0	0	0	0	0	0	0	0	0	0	0	0	0	0	0	0	0	0	0	0	57	24.71919	0.003252525
91	42042.3	-3155.25	0.004	0.001	2.698549926	366.414093	8.293665886	82.07072449	8394.924805	7.286765575	7.161734148	8.08	0.001806988	0.03045255	16.85265757	0.0948	17	7	3	85	0	0	10.65053691	298.2150334	667	29.62857617	0.004548246	170.4085905	0	53.25268453	0	404.7204024	10.65053691	223.661275	415.3709393	628.3816775	10.65053691	639.0322144	0	0	0	0	0	0	0	0	0	0	0	0	0	0	0	0	0	0	0	0	628.3816775	10.65053691	639.0322144	85	29.62857617	0.004548246
93	47872.3	-2885	0.012	0.016	0.208870739	112.7999496	3.170706034	169.1479492	2711.594238	7.55633688	5.117764471	8.43	0.002921179	0.036821122	12.60488385	0.1271	20	13	1	61	0	0	0	0	24087	47.81324294	0.005645963	94.60278272	126.1370436	94.60278272	63.06852181	63.06852181	115.6256233	378.4111309	178.6941451	252.2740872	304.8311888	557.105276	10.5114203	0	0	0	0	10.5114203	10.5114203	10.5114203	10.5114203	10.5114203	21.0228406	0	0	0	0	0	0	0	0	0	262.7855075	315.3426091	578.1281166	61	47.81324294	0.005645963
94	45624.3	-3561.37	0.001	0.014	1.599259377	325.4438171	18.99574471	36.23825455	4792.944336	12.26300526	1.745788162	8.73	0.002592856	0.084096089	32.43376763	0.0752	11	27	2	67	0	0	0	0	7362	54.04704255	0.008849808	30.19814481	90.59443443	30.19814481	60.39628962	120.7925792	422.7740274	211.3870137	543.5666066	181.1888689	573.7647514	754.9536203	10.06604827	10.06604827	20.13209654	10.06604827	50.33024135	161.0567723	50.33024135	211.3870137	80.52838616	181.1888689	261.717255	0	0	0	0	0	0	0	0	0	261.717255	754.9536203	1016.670875	67	54.04704255	0.008849808
96	45620.9	-3559.47	0.011	0.018	1.544858575	325.5553589	18.86196327	36.76662064	4796.463867	12.98785019	2.758246639	8.81	0.00390611	0.049311597	12.62422128	0.0414	18	11	3	69	2	0	0	0	3894	37.03572021	0.004548246	194.5578762	97.27893812	126.4626196	68.09525669	330.7483896	321.0204958	486.3946906	651.7688854	651.7688854	486.3946906	1138.163576	0	0	9.727893812	0	48.63946906	29.18368144	9.727893812	77.8231505	58.36736287	29.18368144	87.55104431	0	0	0	0	0	0	0	0	0	710.1362483	515.5783721	1225.71462	69	37.03572021	0.004548246
97	46816.6	-3590.84	0.015	0.003	0.886187881	226.9893341	17.12015724	10.5686264	3601.20752	7.355771065	2.542572057	9.03	0.002320929	0.054847664	23.63177159	0.0423	12	2	2	54	4	0	0	0	5051.5	53.1462585	0.0097901	71.06793884	50.76281346	40.61025077	91.37306423	131.983315	182.7461285	253.8140673	314.7294434	243.6615046	324.8820061	568.5435107	0	0	0	0	0	20.30512538	0	20.30512538	0	20.30512538	20.30512538	0	0	0	0	0	0	0	0	0	243.6615046	345.1871315	588.8486361	54	53.1462585	0.0097901
98	46960.8	-3610.8	0.008	0.002	0.834444188	225.3387756	19.69127655	10.29359055	3456.00293	7.675002575	2.545695844	9.38	0.005167761	0.065443259	12.66375496	0.0519	12	5	1	50	0	0	0	0	3379.5	47.322011	0.005587957	51.19193916	81.90710265	71.66871482	61.43032699	133.0990418	296.9132471	266.1980836	430.0122889	255.9596958	440.2506768	696.2103726	30.7151635	20.47677566	20.47677566	10.23838783	30.7151635	122.860654	81.90710265	153.5758175	81.90710265	153.5758175	235.4829201	0	0	0	0	0	0	0	0	0	337.8667985	593.8264942	931.6932927	50	47.322011	0.005587957
99	52882.3	-4001.95	0.003	0.009	-1.151188374	15.70871353	6.38824892	165.6904144	36.91417694	7.901691437	2.744964857	9.53	0.004381951	0.024384618	5.56478564	0.1217	28	6	1	57	0	0	0	0	10530.54437	61.25331489	0.006637356	0	40.08203323	20.04101661	40.08203323	30.06152492	90.18457476	100.2050831	120.2460997	50.10254153	170.3486412	220.4511828	0	0	0	0	0	20.04101661	0	20.04101661	0	20.04101661	20.04101661	0	0	0	0	0	0	0	0	0	50.10254153	190.3896578	240.4921994	57	61.25331489	0.006637356
100	44719.4	-3754.58	0.012	0.017	-4.754756629	516.918457	27.99730873	5.621012211	5690.258301	9.00613308	3.762541806	8.97	0.004967355	0.114329812	23.0162354	0.0545	6	11	3	56	6	0	61.69002135	0	8577.5	32.87397433	0.004485727	82.25336179	41.1266809	41.1266809	41.1266809	246.7600854	123.3800427	205.6334045	370.1401281	370.1401281	205.6334045	575.7735326	41.1266809	0	10.28167022	0	71.97169157	30.84501067	51.40835112	102.8167022	123.3800427	30.84501067	154.2250534	0	0	0	0	0	0	0	0	0	493.5201708	236.4784152	729.9985859	56	32.87397433	0.004485727
101	44684.2	-3651.13	0.015	0.012	-3.551985539	462.25	26.30566788	3.314054251	5727.984863	8.945624352	0.438946528	8.95	0.009558568	0.114288017	11.95660448	0.048	28	23	3	59	0	0	0	0	3870	61.25331489	0.01106226	25.389505	25.389505	50.77900999	76.16851499	50.77900999	380.8425749	177.726535	431.6215849	126.947525	482.4005949	609.3481199	0	0	0	0	25.389505	25.389505	0	50.77900999	25.389505	25.389505	50.77900999	0	0	0	0	0	0	0	0	0	152.33703	507.7900999	660.1271299	59	61.25331489	0.01106226
102	44171.8	-3397.92	0.012	0.001	-0.457730949	375.3220215	16.43346786	12.28277588	6253.057617	8.247941971	6.227350193	8.92	0.004426647	0.053459476	12.07674251	0.0431	23	18	7	84	20	2	149.070676	298.141352	5896.5	83.21834072	0.012774745	74.535338	10.64790543	63.88743257	53.23952714	191.6622977	159.7185814	202.3102031	351.3808791	330.0850683	223.606014	553.6910823	202.3102031	31.94371628	202.3102031	0	468.5078388	212.9581086	436.5641226	681.4659474	873.1282451	244.9018248	1118.03007	31.94371628	0	21.29581086	10.64790543	31.94371628	31.94371628	53.23952714	10.64790543	63.88743257	1256.452841	479.1557443	1735.608585	84	83.21834072	0.012774745
103	44237.6	-3511.74	0.019	0.01	0.893499851	411.7696228	22.65192795	18.25003624	6180.259277	9.769927025	4.716207193	8.57	0.006587922	0.082801154	12.56862999	0.1152	13	12	5	34	1	0	0	10.48071049	2425.5	63.18086675	0.012551411	303.9406043	188.6527889	555.4776561	188.6527889	1257.685259	1205.281707	1236.723838	2462.966966	2117.10352	1582.587284	3699.690804	41.92284197	0	0	0	136.2492364	104.8071049	41.92284197	241.0563413	178.1720784	104.8071049	282.9791833	0	0	0	0	0	0	0	0	0	2295.275598	1687.394389	3982.669987	34	63.18086675	0.012551411
104	40784.8	-7214.99	0.005	0.007	-4.117250979	436	9.060844421	103.78508	10184.6875	9.825629234	3.941599102	7.74	0.004143881	0.56734334	136.9111082	0.876	8	16	3	50	0	0	0	0	25347	107.4035886	0.017055924	280.2019755	155.6677641	249.0684226	145.2899132	633.0489075	456.6254415	830.2280754	1089.674349	1162.319306	757.5831188	1919.902424	51.88925471	0	0	0	0	0	51.88925471	0	51.88925471	0	51.88925471	0	0	0	0	0	0	0	0	0	1214.20856	757.5831188	1971.791679	50	107.4035886	0.017055924
106	53045.7	-4278.21	0.001	0.017	-0.911038995	17.81152344	6.51628828	119.8969116	56.66015625	5.264477253	3.872299374	8.65	0.002549686	0.040430543	15.8570675	1.27	14	10	0	37	0	0	0	0	1795	53.86445119	0.003307466	0	20.65036658	0	51.62591646	0	20.65036658	72.27628304	20.65036658	0	92.92664962	92.92664962	0	0	0	0	0	0	0	0	0	0	0	0	0	0	0	0	0	0	0	0	0	92.92664962	92.92664962	37	53.86445119	0.003307466
107	52977.9	-4312.86	0.019	0.008	-1.11566323	10.98618126	5.281881809	62.29902649	16.18164253	5.841036797	0.793780323	7.84	0.003000764	0.036114243	12.03501608	0.721	21	15	2	67	0	0	200.033997	0	2282.756748	46.68252436	0.005512444	150.0254978	20.0033997	50.00849926	30.00509955	390.0662942	70.01189896	250.0424963	460.0781932	590.1002912	120.0203982	710.1206894	0	0	0	0	0	0	0	0	0	0	0	0	0	0	0	0	0	0	0	0	590.1002912	120.0203982	710.1206894	67	46.68252436	0.005512444
108	52955.4	-4284.06	0.005	0.002	-1.380391836	6.530067444	5.031824112	53.83410645	0	8.644145966	11.2401203	8.31	0.00254563	0.041839659	16.43587599	0.55	28	4	0	64	0	0	0	0	5221.5	48.14643627	0	0	0	0	0	0	0	0	0	0	0	0	0	0	0	0	0	0	0	0	0	0	0	0	0	0	0	0	0	0	0	0	0	0	0	64	48.14643627	0
109	42393.5	-3724.53	0.012	0.007	-1.134840369	369.6004944	12.03464508	21.94047737	8016.400879	6.316793919	1.31022053	8.83	0.006701767	0.059355267	8.856659296	0.1755	7	4	1	NA	0	0	0	0	563.5	45.6040502	0.002154037	252.3424727	232.1550749	292.7172683	80.74959126	1059.838385	565.2471388	857.9644071	1625.085524	1604.898126	878.1518049	2483.049931	0	0	0	0	0	0	0	0	0	0	0	0	0	0	0	0	0	0	0	0	1604.898126	878.1518049	2483.049931	NA	45.6040502	0.002154037
110	42868.3	-3717.13	0.016	0.016	-2.146780103	366.7866821	11.89426327	2.693205833	7541.708496	6.840940475	6.357526882	8.09	0.007298194	0.0790383	10.82984366	0.0995	22	17	4	79	50	5	0	0	12	86.081968	0.016087019	191.6627294	42.59171764	330.0858117	223.6065176	1118.032588	521.7485411	787.9467763	1639.781129	1639.781129	787.9467763	2427.727905	10.64792941	0	31.94378823	0	21.29585882	31.94378823	42.59171764	53.23964705	63.88757646	31.94378823	95.83136469	0	0	0	0	0	0	0	0	0	1703.668706	819.8905646	2523.55927	79	86.081968	0.016087019
111	47882.2	-2987.76	0.002	0.018	0.490083039	107.8411407	3.400477886	156.6925049	2667.647461	5.754872322	2.19756739	8.02	0.001398016	0.037285019	26.66995156	0.0789	9	1	1	77	0	0	0	0	6471.5	53.86445119	0.00881991	10.07130852	30.21392557	0	50.35654262	60.42785115	80.5704682	90.64177672	140.9983193	70.49915967	161.1409364	231.6400961	0	10.07130852	0	0	10.07130852	0	10.07130852	10.07130852	10.07130852	10.07130852	20.14261705	0	0	0	0	0	0	0	0	0	80.5704682	171.2122449	251.7827131	77	53.86445119	0.00881991
112	47864.3	-3013.16	0.004	0.012	0.757365137	106.4718781	3.427176237	98.7138443	2676.627197	14.94707203	3.683593159	9.05	0.000966743	0.036297794	37.54647719	0.0306	20	5	0	NA	0	0	0	0	136.5	25.05210839	0.002197553	0	0	0	0	0	0	0	0	0	0	0	0	0	0	0	0	0	0	0	0	0	0	0	0	0	0	0	0	0	0	0	0	0	0	NA	25.05210839	0.002197553
113	47877.5	-2987.6	0.008	0.001	0.53900665	107.4612503	3.42108202	161.0302734	2672.088379	6.128771305	4.347310596	8.05	0.002011012	0.031671981	15.74927499	0.1149	39	8	0	94	0	0	0	0	6471	28.7277073	0.005512444	0	0	0	0	0	0	0	0	0	0	0	0	0	0	0	0	0	0	0	0	0	0	0	0	0	0	0	0	0	0	0	0	0	0	94	28.7277073	0.005512444
114	50126.2	-5187.28	0.001	0.007	4.178140879	145.1384735	21.58976173	38.10118484	1195.934082	10.91574383	7.869185535	7.32	0.003389098	0.247212445	72.94343362	0.797	8	6	1	61	0	0	0	0	8464.806355	34.04386666	0.004645362	0	10.8393902	32.51817059	10.8393902	21.67878039	32.51817059	54.19695098	54.19695098	54.19695098	54.19695098	108.393902	10.8393902	0	0	0	0	0	10.8393902	0	10.8393902	0	10.8393902	0	0	0	0	0	0	0	0	0	65.03634118	54.19695098	119.2332922	61	34.04386666	0.004645362
115	53989.8	-7303.57	0.02	0.019	5.104270577	81.95293427	19.59892273	43.82531738	481.0354614	5.638018608	1.211299055	7.91	0.005417616	0.04672244	8.624169746	0.01549	9	0	1	65	0	0	0	0	3469	32.20985364	0.005493883	20.04478246	40.08956492	70.1567386	10.02239123	110.2463035	140.3134772	140.3134772	250.5597807	200.4478246	190.4254334	390.8732579	0	0	0	0	0	20.04478246	0	20.04478246	0	20.04478246	20.04478246	0	0	0	0	0	0	0	0	0	200.4478246	210.4702158	410.9180404	65	32.20985364	0.005493883
116	50007.6	-5115.88	0.017	0.005	4.819539428	154.0601807	22.13135529	37.48737717	1199.359009	9.173247337	2.297721917	7.64	0.005718455	0.075532352	13.20852433	0.829	15	3	1	53	0	0	0	0	13180	52.39771965	0.005745364	23.42681593	163.9877115	0	187.4145274	0	199.1279354	374.8290549	199.1279354	23.42681593	550.5301743	573.9569903	0	11.71340796	0	0	0	81.99385575	11.71340796	81.99385575	0	93.70726372	93.70726372	0	0	0	0	0	0	0	0	0	23.42681593	644.237438	667.664254	53	52.39771965	0.005745364
117	50027.7	-4520.86	0.011	0.002	-0.066225588	60.97123718	5.691841125	92.74569702	720.0984497	5.697818756	9.604076833	7.53	0.004646916	0.053682933	11.55237861	0.805	6	10	1	40	0	0	0	0	4409.5	60.5	0.0067	43.29159585	72.15265975	101.0137237	187.5969154	331.9022349	245.3190432	404.0548946	577.221278	476.2075544	505.0686183	981.2761727	0	0	0	0	0	0	0	0	0	0	0	0	0	0	14.43053195	0	14.43053195	0	14.43053195	14.43053195	476.2075544	519.4991502	995.7067046	40	60.5	0.0067
118	50021.6	-4360.58	0.02	0.008	0.763144433	59.19846344	5.43253088	15.62032509	597.9208374	5.814982414	2.486757644	9.15	0.003578802	0.042111318	11.76687562	0.1943	6	10	1	40	0	0	0	0	7037.5	60.5	0.0067	81.81514778	122.7227217	122.7227217	71.58825431	163.6302956	204.5378695	398.8488454	368.168165	368.168165	398.8488454	767.0170105	0	0	0	0	10.22689347	0	0	10.22689347	10.22689347	0	10.22689347	0	0	0	0	0	0	0	0	0	378.3950585	398.8488454	777.2439039	40	60.5	0.0067
119	51603.1	-4215.14	0.012	0.005	0.77754119	18.53993988	5.953692913	40.86898041	89.89144135	6.644994736	2.729022761	8.43	0.001421058	0.031607705	22.24237505	0.0789	13	2	1	65	0	0	0	0	6154.5	43.23763404	0.004424904	163.4494024	51.07793826	204.311753	61.29352591	418.8390937	173.6649901	480.1326196	592.5040838	786.6002492	286.0364543	1072.636703	0	0	0	20.4311753	0	20.4311753	20.4311753	20.4311753	0	40.86235061	40.86235061	0	0	0	0	0	0	0	0	0	786.6002492	326.8988049	1113.499054	65	43.23763404	0.004424904
120	51600.1	-4215.03	0.009	0.011	0.741107702	18.28762436	6.008235931	36.75013351	87.62316895	6.988463879	0.840454437	8.15	0.004215192	0.060253575	14.29438569	0.0805	11	7	1	52	0	0	0	0	760.5	56.12806179	0.007539131	20.01360957	0	20.01360957	10.00680479	10.00680479	10.00680479	50.03402393	20.01360957	50.03402393	20.01360957	70.0476335	0	0	0	0	0	0	0	0	0	0	0	0	0	0	0	0	0	0	0	0	50.03402393	20.01360957	70.0476335	52	56.12806179	0.007539131
121	51625.2	-4314.61	0.001	0.018	1.050695714	20.53696442	5.076574326	91.64274597	175.5658875	7.659024239	6.297043809	7.87	0.002767113	0.046389404	16.76455119	0.265	12	11	1	43	0	0	0	21.23151675	8073	63.18086675	0.011410373	0	0	0	0	0	0	0	0	0	0	0	0	0	0	0	0	0	0	0	0	0	0	0	74.31030862	0	74.31030862	74.31030862	74.31030862	0	148.6206172	148.6206172	0	148.6206172	148.6206172	43	63.18086675	0.011410373
122	44716.4	-3882.91	0.02	0.012	-5.46760338	587.138916	26.34239578	14.85559464	5692.636719	8.102049828	4.619565217	8.22	0.006166501	1.183642646	191.9472073	0.0343	20	13	5	59	10	0	102.9874706	0	16746.5	60.2324263	0.008702311	164.779953	82.3899765	102.9874706	30.89624119	514.9373531	257.4686766	381.0536413	772.4060297	782.7047767	370.7548942	1153.459671	0	0	0	0	10.29874706	0	0	10.29874706	10.29874706	0	10.29874706	0	0	0	0	0	0	0	0	0	793.0035238	370.7548942	1163.758418	59	60.2324263	0.008702311
123	44701.9	-3852.72	0.016	0.005	-5.528761549	568.2018433	26.877285	14.75621033	5707.074219	8.695309639	4.842690531	7.72	0.005010428	0.149843106	29.90624873	0.1064	16	23	3	68	8	0	52.19642084	0	27.5	17.31148485	0.002125972	62.635705	156.5892625	41.75713667	271.4213883	313.178525	563.721345	532.4034925	876.89987	417.5713667	991.7319959	1409.303363	20.87856833	0	0	0	73.07498917	73.07498917	20.87856833	146.1499783	93.9535575	73.07498917	167.0285467	0	0	0	0	0	0	0	0	0	511.5249242	1064.806985	1576.331909	68	17.31148485	0.002125972
126	52082.9	-4384.29	0.012	0.006	1.735172242	8.265820503	5.894738197	145.4174805	0	8.389152527	5.339456994	7.88	0.004915902	0.048666422	9.899794992	0.868	36	11	0	70	0	0	0	0	10270	107.4035886	0.014781801	0	0	0	0	0	0	0	0	0	0	0	0	0	0	0	0	0	0	0	0	0	0	0	0	0	0	0	0	0	0	0	0	0	0	70	107.4035886	0.014781801
127	52101.7	-4377.53	0.003	0.016	1.420837	10.91645527	5.582491398	132.4381256	5.474121094	5.568375111	0.918775552	8.04	0.001797847	0.046696905	25.97379254	1.164	4	12	1	34	0	0	0	0	438	34.96464375	0.003220428	70.04670506	40.0266886	40.0266886	30.02001645	160.1067544	310.2068367	180.1200987	470.3135911	270.1801481	380.2535417	650.4336898	0	0	0	0	0	0	0	0	0	0	0	0	0	0	0	0	0	0	0	0	270.1801481	380.2535417	650.4336898	34	34.96464375	0.003220428
128	51890.9	-4226.13	0.02	0.013	1.956481436	20.18789101	4.901493549	115.7192001	144.8710022	7.459759235	0.549717772	8.31	0.001982194	0.044235329	22.31634694	1.158	18	6	0	59	0	0	0	0	324	49.76907151	0.003274281	0	0	0	0	0	0	0	0	0	0	0	0	0	0	0	0	0	0	0	0	0	0	0	0	0	0	0	0	0	0	0	0	0	0	59	49.76907151	0.003274281
129	42138.2	-3899.04	0.013	0.015	-6.653133154	440.6543579	26.23643112	40.2803421	8270.847656	6.580160141	1.456163029	8.12	0.005085947	0.056269062	11.06363515	0.148	24	11	3	82	0	0	0	9.956015194	566	42.94647152	0.007691437	268.8124102	0	477.8887293	49.78007597	1383.886112	308.636471	796.4812155	1692.522583	2130.587252	358.416547	2489.003798	0	0	0	0	69.69210636	29.86804558	0	99.56015194	69.69210636	29.86804558	99.56015194	0	0	0	0	0	0	0	0	0	2200.279358	388.2845926	2588.56395	82	42.94647152	0.007691437
130	52368.4	-4203.5	0.013	0.005	-0.325148523	7	3.300766468	66.26483154	0	6.153478622	20.59789582	8.84	0.013238308	0.135100281	10.20525289	0.00545	3	22	1	65	0	0	0	0	18.5	41.35895603	0.008888548	0	0	0	0	12.4583289	12.4583289	0	24.91665779	12.4583289	12.4583289	24.91665779	0	0	0	0	0	0	0	0	0	0	0	0	0	0	0	0	0	0	0	0	12.4583289	12.4583289	24.91665779	65	41.35895603	0.008888548
131	50042.7	-4616.35	0.019	0.007	0.764953911	56.09148407	5.840003014	6.75647831	793.7745972	8.306158066	7.270527504	8	0.007698098	0.076638938	9.955567986	0.1402	10	10	2	61	0	0	0	0	4379.300629	49.00009649	0.010415	31.68116658	10.56038886	31.68116658	63.36233316	105.6038886	105.6038886	137.2850552	211.2077772	168.9662217	179.5266106	348.4928324	42.24155544	0	10.56038886	10.56038886	200.6473883	52.8019443	63.36233316	253.4493326	253.4493326	63.36233316	316.8116658	0	0	0	0	0	0	0	0	0	422.4155544	242.8889438	665.3044981	61	49.00009649	0.010415
134	39759.8	-3998.38	0.005	0.003	5.475666702	564.4543457	30.00331497	59.82580948	10649.79297	7.056642532	1.784323921	8.6	0.009632297	0.074735272	7.75882139	0.0613	22	15	2	44	0	0	0	0	45384	47.322011	0.005587957	9.692862966	0	0	9.692862966	0	38.77145186	19.38572593	38.77145186	9.692862966	48.46431483	58.1571778	0	0	0	0	19.38572593	0	0	19.38572593	19.38572593	0	19.38572593	0	0	0	0	0	0	0	0	0	29.0785889	48.46431483	77.54290373	44	47.322011	0.005587957
136	42072.9	-3811.36	0.001	0.003	-6.234205022	390.1826172	23.58715248	39.49620819	8336.12793	6.868582249	3.457149794	8.46	0.006022549	0.067840273	11.26437875	0.0434	18	3	2	90	0	0	20.59529533	0	6560	18.7134713	0.001149073	30.89294299	10.29764766	61.78588598	0	113.2741243	10.29764766	102.9764766	123.571772	205.9529533	20.59529533	226.5482486	0	0	0	0	0	0	0	0	0	0	0	10.29764766	0	61.78588598	20.59529533	10.29764766	82.3811813	72.08353364	20.59529533	92.67882897	278.0364869	41.19059065	319.2270776	90	18.7134713	0.001149073
137	42044.3	-3925.83	0.02	0.014	-8.597056746	404.8705139	23.83614159	67.25508118	8364.819336	7.887891769	3.704584364	8.41	0.003056764	0.047750039	15.62110748	0.0424	14	3	1	64	0	0	0	0	8956.5	43.98311049	0.006751793	362.1322159	20.69326948	693.2245276	31.03990422	1489.915403	113.8129821	1107.089917	1603.728385	2545.272146	165.5461558	2710.818302	10.34663474	0	0	0	134.5062516	10.34663474	10.34663474	144.8528864	144.8528864	10.34663474	155.1995211	0	0	0	0	0	0	0	0	0	2690.125032	175.8927906	2866.017823	64	43.98311049	0.006751793
138	42021.9	-3913.96	0.013	0.019	-8.361869395	394.9829712	21.94303131	86.60562897	8387.200195	9.207780838	5.934724789	8.46	0.013855528	0.051485498	3.715881344	0.0494	11	9	0	83	0	0	0	0	8773.5	58.84706824	0.006775156	0	0	0	0	0	0	0	0	0	0	0	0	0	0	0	0	0	0	0	0	0	0	0	0	0	0	0	0	0	0	0	0	0	0	83	58.84706824	0.006775156
140	39490.7	-3828.6	0.019	0.013	3.401150852	610.7641602	25.85511398	33.72948456	10918.33398	7.094716549	0.758624339	7.64	0.001936002	0.029809031	15.39721085	0.792	21	18	2	66	0	0	0	0	5199	18.07695867	0.002219977	70.5273384	0	60.45200434	20.15066811	130.9793427	120.9040087	151.1300109	251.8833514	261.9586855	141.0546768	403.0133623	10.07533406	0	10.07533406	10.07533406	80.60267246	70.5273384	30.22600217	151.1300109	100.7533406	80.60267246	181.356013	0	0	0	0	0	0	0	0	0	362.7120261	221.6573493	584.3693753	66	18.07695867	0.002219977
141	39124	-3836.62	0.015	0.012	-3.897929877	596.5870972	18.24337959	18.42346191	11284.99023	7.960578918	0.619172316	7	0.006820786	0.067804168	9.940814446	0.783	30	26	2	62	0	0	0	0	10501	38.58804248	0.006462112	206.8163126	0	275.7550834	19.69679167	482.571396	108.3323542	502.2681877	590.9037502	965.142792	128.0291459	1093.171938	39.39358335	0	98.48395837	0	167.4227292	19.69679167	137.8775417	187.1195209	305.3002709	19.69679167	324.9970626	0	0	0	0	0	0	0	0	0	1270.443063	147.7259376	1418.169001	62	38.58804248	0.006462112
144	44688	-4263.57	0.016	0.01	-5.092040211	722.1643066	17.60495567	8.010813713	5733.65625	7.389717579	12.70563706	7.44	0.005102452	0.083834154	16.43017004	0.771	50	18	3	74	0	34	11.11568687	0	1359.5	55.73390405	0.008555643	0	0	0	0	0	0	0	0	0	0	0	0	0	0	0	0	0	0	0	0	0	0	0	0	0	0	0	0	0	0	0	0	0	0	74	55.73390405	0.008555643
145	42335.3	-4290.44	0.001	0.002	-4.532795385	589.7374268	14.65782261	20.62773895	8084.029785	6.182582855	1.89718271	8.18	0.00590217	0.066892737	11.33358358	0.031	19	9	4	79	2	0	19.94674907	0	302	64.63734142	0.011024888	149.6006181	0	528.5888505	109.7071199	1555.846428	119.6804944	787.8965884	1675.526922	2234.035896	229.3876143	2463.423511	0	0	9.973374537	0	79.78699629	29.92012361	9.973374537	109.7071199	89.76037083	29.92012361	119.6804944	0	0	0	0	0	0	0	0	0	2323.796267	259.307738	2583.104005	79	64.63734142	0.011024888
146	42318.7	-4066.58	0.014	0.006	-2.973143458	532.6958008	21.89833641	9.374422073	8092.402344	5.405822754	1.252379708	8.05	0.009441466	0.081661091	8.64919611	0.931	9	16	2	57	0	0	0	0	1072	45.45403688	0.007514331	0	0	0	0	0	0	0	0	0	0	0	0	0	0	0	0	0	0	0	0	0	0	0	0	0	0	0	0	0	0	0	0	0	0	57	45.45403688	0.007514331
147	42318.7	-4066.58	0.02	0.013	-2.973143458	532.6958008	21.89833641	9.374422073	8092.402344	5.405822754	6.762468301	8.09	0.007993128	0.046094802	5.766803935	0.0583	25	3	3	78	15	0	0	0	10168	56.14041391	0.009192582	266.3055105	10.65222042	202.392188	10.65222042	1448.701977	159.7833063	490.0021393	1608.485283	1917.399675	181.0877471	2098.487423	85.21776335	0	74.56554293	0	138.4788654	21.30444084	159.7833063	159.7833063	298.2621717	21.30444084	319.5666126	0	0	0	0	0	0	0	0	0	2215.661847	202.392188	2418.054035	78	56.14041391	0.009192582
149	44965.4	-4384.42	0.013	0.007	-3.281293362	741.2839966	15.50420475	8.83135891	5466.609375	9.281805992	4.707952655	9.14	0.006750698	0.052233394	7.73748048	0.0707	25	28	6	69	77	1	52.22793811	344.7043915	2320.5	55.55358032	0.009096493	10.44558762	0	10.44558762	0	20.89117524	31.33676286	20.89117524	52.22793811	41.78235049	31.33676286	73.11911335	10.44558762	0	41.78235049	31.33676286	94.01028859	104.4558762	83.56470097	198.4661648	146.2382267	135.7926391	282.0308658	0	0	0	0	0	0	0	0	0	188.0205772	167.1294019	355.1499791	69	55.55358032	0.009096493
154	50905	-4333.95	0.005	0.01	1.929793052	30.14700317	7.502374172	59.60919952	139.414917	4.902888298	0.738075186	8.19	0.002851472	0.028394609	9.957877545	0.0461	8	0	2	56	0	0	9.949588485	0	17240.5	28.06403089	0.005385094	179.0925927	0	218.8909467	39.79835394	29.84876545	9.949588485	437.7818933	39.79835394	427.8323048	49.74794242	477.5802473	0	0	0	0	0	0	0	0	0	0	0	0	0	0	0	0	0	0	0	0	427.8323048	49.74794242	477.5802473	56	28.06403089	0.005385094
155	50895	-4301.85	0.006	0.003	1.873083249	25.52758789	7.39495039	80.09768677	121.4809647	5.342925072	3.152837203	7.87	0.013882491	0.129712505	9.343604473	0.0662	11	8	1	52	0	0	0	0	5980.5	13.28656463	0.006118813	0	0	0	0	0	0	0	0	0	0	0	0	0	0	0	0	0	0	0	0	0	0	0	40.88354335	0	296.4056893	40.88354335	296.4056893	0	337.2892327	337.2892327	0	337.2892327	337.2892327	52	13.28656463	0.006118813
156	50394.4	-4232.88	0.012	0.019	2.010911703	45.01210785	4.316982746	101.6239319	286.7216187	5.990484238	8.566446269	9.34	0.004198935	0.053938515	12.84576089	0.322	18	3	1	45	0	0	0	0	16586.5	43.95555215	0.004907318	0	108.0081375	10.80081375	216.016275	0	540.0406876	334.8252263	540.0406876	10.80081375	864.0651001	874.8659139	0	0	0	0	0	0	0	0	0	0	0	0	0	0	0	0	0	0	0	0	10.80081375	864.0651001	874.8659139	45	43.95555215	0.004907318
157	44729.3	-3993.22	0.001	0.011	-5.800377712	633.1141357	22.05235481	26.92417526	5680.738281	8.987792015	3.992369763	8.26	0.006171878	0.096191717	15.58548581	0.0383	10	24	3	47	4	0	0	10.03868539	16216	40.17930196	0.004485727	0	0	0	0	10.03868539	10.03868539	0	20.07737078	10.03868539	10.03868539	20.07737078	0	20.07737078	0	0	0	20.07737078	20.07737078	20.07737078	0	40.15474155	40.15474155	0	0	0	0	0	0	0	0	0	10.03868539	50.19342694	60.23211233	47	40.17930196	0.004485727
161	43703.8	-5031.84	0.009	0.016	-9.449822366	841.9578247	8.278309822	78.2591629	6802.923828	7.258836269	3.381896905	8.51	0.010164248	1.918468777	188.7467501	0.0442	23	13	4	63	6	1	0	0	955.5	29.12123754	0.006705548	0	0	0	0	0	20.37386886	0	20.37386886	0	20.37386886	20.37386886	0	20.37386886	0	0	0	50.93467216	20.37386886	50.93467216	0	71.30854102	71.30854102	0	0	0	0	0	0	0	0	0	0	91.68240988	91.68240988	63	29.12123754	0.006705548
162	43700.1	-5052.15	0.002	0.019	-9.192738533	841.3833618	8.058947563	83.37398529	6810.062988	6.668635368	1.221695629	8.39	0.016018274	1.845135667	115.1894185	0.0411	22	22	3	67	0	0	20.00826239	0	1070.5	50.61548429	0.009989898	60.02478717	0	50.02065598	10.0041312	50.02065598	180.0743615	120.0495743	230.0950175	160.0660991	190.0784927	350.1445918	0	0	20.00826239	0	50.02065598	60.02478717	20.00826239	110.0454431	70.02891837	60.02478717	130.0537055	0	0	0	0	0	0	0	0	0	230.0950175	250.1032799	480.1982974	67	50.61548429	0.009989898
163	43765.5	-5234.84	0.013	0.004	-11.39559132	866.2047119	16.33746529	48.23191071	6779.627441	9.565274239	4.419678715	8.44	0.004234548	0.094216866	22.24956855	0.0365	18	21	4	79	0	22	93.32637103	207.3919356	4754.5	74.33043147	0.013692448	0	0	0	0	0	0	0	0	0	0	0	0	0	0	0	0	0	0	0	0	0	0	0	0	0	0	0	0	0	0	0	0	0	0	79	74.33043147	0.013692448
164	43614.4	-5015.89	0.008	0.009	-7.575968057	831	7.751521111	54.53783417	6888.398438	11.47723293	9.962290288	8.21	0.013352425	0.121059449	9.066476614	0.0492	32	21	6	65	38	0	144.1835329	0	320.5	15.34909993	0	11.09104099	0	11.09104099	11.09104099	0	11.09104099	33.27312298	11.09104099	22.18208199	22.18208199	44.36416398	11.09104099	0	44.36416398	22.18208199	22.18208199	55.45520497	77.63728696	77.63728696	77.63728696	77.63728696	155.2745739	0	0	0	0	0	0	0	0	0	99.81936895	99.81936895	199.6387379	65	15.34909993	0
165	39887.8	-4806.12	0.002	0.007	3.092617273	411.6964722	16.53833008	105.5416794	10561.63965	6.559720993	4.469039534	8.54	0.003363508	0.041223542	12.25611534	0.0354	21	26	3	70	0	0	0	62.21273197	57190	75.92322643	0.011099887	93.31909796	134.7942526	134.7942526	31.10636599	611.7585311	694.7088404	394.0139692	1306.467371	839.8718816	860.6094589	1700.481341	93.31909796	10.36878866	93.31909796	72.58152063	41.47515465	103.6878866	269.5885052	145.1630413	228.1133506	186.6381959	414.7515465	0	0	0	0	0	0	0	0	0	1067.985232	1047.247655	2115.232887	70	75.92322643	0.011099887
168	39804.9	-4647.35	0.002	0.01	5.13712737	478.5714111	22.29497147	113.266716	10631.64746	7.170553684	7.063519748	7.91	0.01922689	0.159049084	8.27222104	0.35	27	14	6	68	0	0	275.1115857	116.3933632	86012.5	93.78751501	0.011997672	84.64971867	21.16242967	116.3933632	10.58121483	158.7182225	169.2994373	232.7867263	328.0176598	359.7613043	201.0430818	560.8043862	10.58121483	0	21.16242967	0	0	0	31.7436445	0	31.7436445	0	31.7436445	190.461867	95.2309335	63.487289	95.2309335	285.6928005	158.7182225	253.949156	190.461867	444.411023	645.4541048	391.5049488	1036.959054	68	93.78751501	0.011997672
170	43507.4	-4766.77	0.019	0.016	-7.358150133	783.4960327	13.94087029	25.85495186	6957.940918	6.363244057	8.559799367	8.09	0.007174658	0.071983854	10.03307112	0.0462	30	22	5	72	280	0	0	0	2627	77.77501244	0.011370616	161.2789268	0	526.8444942	0	580.6041365	96.76735608	688.123421	677.3714926	1268.727558	96.76735608	1365.494914	10.75192845	0	10.75192845	0	43.00771381	0	21.50385691	43.00771381	64.51157072	0	64.51157072	0	0	0	0	0	0	0	0	0	1333.239128	96.76735608	1430.006484	72	77.77501244	0.011370616
171	43527.7	-4761.83	0.001	0.004	-8.175155193	780.7669067	13.87940693	6.123421669	6937.241699	13.45066547	12.44034009	7.92	0.013788124	0.129934968	9.423687225	0.0614	35	22	6	59	80	0	3284.014836	147.2144582	1491	50.43075624	0.016674137	0	0	0	0	0	0	0	0	0	0	0	0	11.32418909	11.32418909	11.32418909	0	0	33.97256727	0	11.32418909	22.64837818	33.97256727	0	11.32418909	0	0	11.32418909	0	0	11.32418909	11.32418909	11.32418909	33.97256727	45.29675636	59	50.43075624	0.016674137
172	38917.6	-5094.24	0.004	0.007	-3.401093781	470.7373047	10.24424553	151.5109863	11555.05371	7.473219872	3.954958012	8.25	0.006214753	0.056732882	9.128742848	0.0606	13	18	6	59	2	8	0	0	13446	85.18215649	0.009096493	10.3004339	82.4034712	10.3004339	41.2017356	175.1073763	61.8026034	144.2060746	236.9099797	195.7082441	185.4078102	381.1160543	0	0	0	0	0	0	0	0	0	0	0	0	0	0	0	0	0	0	0	0	195.7082441	185.4078102	381.1160543	59	85.18215649	0.009096493
173	38964.2	-4935.57	0.014	0.002	-2.753746629	505.7528687	12.52089596	150.375824	11493.07715	5.149710655	0.627940989	8.36	0.012301145	0.086373632	7.021592868	0.0534	13	18	3	56	0	0	0	0	7960	41.9575725	0.011808235	345.9669776	0	484.3537686	19.76954158	741.3578091	98.84770788	850.0902878	840.205517	1571.678555	118.6172495	1690.295805	0	0	0	0	29.65431236	69.19339551	0	98.84770788	29.65431236	69.19339551	98.84770788	0	0	0	0	0	0	0	0	0	1601.332868	187.810645	1789.143513	56	41.9575725	0.011808235
179	45239.1	-4838.34	0.016	0.019	-1.669732988	866.1142578	20.77419281	28.53574944	5257.474121	7.878759861	0.620009167	8.32	0.005009808	0.047714536	9.524224481	0.0294	20	25	5	67	8	0	9.903047689	39.61219076	1155.5	9.964923469	0	19.80609538	59.41828613	29.70914307	9.903047689	19.80609538	9.903047689	118.8365723	29.70914307	69.32133382	79.22438151	148.5457153	19.80609538	9.903047689	49.51523845	9.903047689	49.51523845	9.903047689	89.1274292	59.41828613	118.8365723	29.70914307	148.5457153	0	0	0	0	0	0	0	0	0	188.1579061	108.9335246	297.0914307	67	9.964923469	0
184	42952.5	-5460.07	0.02	0.017	-5.079524219	861.0658569	14.54166603	23.43983269	7621.468262	9.478971481	11.09452763	8.16	0.009616919	0.093021975	9.672741863	0.0543	23	20	5	83	30	0	17382.14564	3306.629248	58948	121.7935091	0.014730475	580.8943274	268.1050742	223.4208951	134.0525371	223.4208951	446.8417903	1206.472834	670.2626854	1027.736118	848.9994015	1876.735519	44.68417903	0	0	44.68417903	268.1050742	44.68417903	89.36835806	312.7892532	312.7892532	89.36835806	402.1576113	0	0	0	0	0	0	0	0	0	1340.525371	938.3677596	2278.89313	83	121.7935091	0.014730475
186	42952.5	-5460.07	0.019	0.012	-5.079524219	861.0658569	14.54166603	23.43983269	7621.468262	9.478971481	5.406105841	8.11	0.007799496	0.075780621	9.71609204	0.0944	27	12	5	61	250	20	0	0	2144.5	32.87397433	0.003364296	188.3919008	10.46621671	387.2500182	282.5878511	1015.223021	376.7838015	868.6959869	1392.006822	1590.86494	669.8378694	2260.702809	52.33108355	0	73.26351696	0	94.19595038	0	125.5946005	94.19595038	219.7905509	0	219.7905509	0	0	0	0	0	0	0	0	0	1810.655491	669.8378694	2480.49336	61	32.87397433	0.003364296
194	42065.2	-6048.19	0.01	0.009	-11.16676533	533.7384033	24.75030708	92.56772614	8620.142578	7.684604168	4.387146074	8.32	0.002417869	0.092745275	38.35827127	0.0362	17	8	3	69	20	0	0	0	3318	43.23763404	0.00553113	41.77105178	52.21381472	62.65657766	114.8703924	187.969733	187.969733	271.5118365	375.939466	292.3973624	355.0539401	647.4513025	0	0	0	0	62.65657766	31.32828883	0	93.9848665	62.65657766	31.32828883	93.9848665	0	0	0	0	0	0	0	0	0	355.0539401	386.3822289	741.436169	69	43.23763404	0.00553113
195	42152.7	-3966.49	0.018	0.02	-7.647201836	466.1713562	27.48680496	60.01855087	8256.742188	6.814761162	4.487939897	8.61	0.005519148	0.062440837	11.31349205	0.0477	7	1	2	59	1	0	0	0	14915	86.081968	0.011490728	142.778999	142.778999	285.557998	91.78649936	601.7114958	132.5804991	662.9024954	734.2919949	1030.048493	367.1459974	1397.19449	30.59549979	10.19849993	30.59549979	10.19849993	234.5654984	61.19099957	81.58799943	295.7564979	295.7564979	81.58799943	377.3444974	0	0	0	0	0	0	0	0	0	1325.804991	448.7339969	1774.538988	59	86.081968	0.011490728
196	42120.7	-2945.51	0.016	0.008	-1.803236604	389.7489624	13.75596523	176.2879791	8336.780273	6.891638279	2.317356527	8.46	0.004929034	0.047380579	9.612548625	0.0389	22	7	2	81	0	0	0	0	2605.5	66.65207337	0.010770187	109.0100532	9.910004832	178.380087	0	168.4700821	39.64001933	297.300145	208.1101015	455.8602223	49.55002416	505.4102464	9.910004832	0	9.910004832	0	118.920058	29.7300145	19.82000966	148.6500725	138.7400676	29.7300145	168.4700821	0	0	9.910004832	0	0	9.910004832	9.910004832	0	9.910004832	604.5102948	79.28003866	683.7903334	81	66.65207337	0.010770187
197	42150.8	-3890.05	0.009	0.017	-5.854686901	440.3374329	26.40862846	22.88286972	8258.188477	5.571718693	4.085578038	8.53	0.007854784	0.078253435	9.96251935	0.0396	23	17	6	82	1	2	0	166.670369	10921.5	27.56866435	0.002821355	416.6759225	10.41689806	791.6842527	125.0027767	1854.207855	343.757636	1343.77985	2197.965491	3062.56803	479.1773108	3541.745341	72.91828643	0	93.75208256	0	375.0083302	41.66759225	166.670369	416.6759225	541.6786992	41.66759225	583.3462915	0	0	0	0	0	0	0	0	0	3604.246729	520.8449031	4125.091633	82	27.56866435	0.002821355
198	42167.3	-3966.95	0.015	0.01	-7.387376606	471.7945557	27.67068481	52.3459053	8242.095703	6.347894192	4.205932872	8.52	0.005990852	0.054588808	9.112027471	0.0865	14	1	1	65	0	0	0	0	20430.5	29.836496	0.002290082	798.5393983	40.95073838	2129.438396	614.2610756	5671.677265	778.0640291	3583.189608	6449.741294	8599.655059	1433.275843	10032.9309	122.8522151	0	122.8522151	0	593.7857064	102.3768459	245.7044303	696.1625524	839.4901367	102.3768459	941.8669826	0	0	0	0	0	0	0	0	0	9439.145195	1535.652689	10974.79788	65	29.836496	0.002290082
199	45326.4	-5086.95	0.016	0.005	-3.195339182	909.6964722	21.62825203	37.54758835	5223.213379	9.47661972	2.632969688	8.36	0.007429236	0.098274612	13.2280917	0.0326	36	12	4	84	15	0	0	71.37190386	2466	37.8	0.0072	0	10.19598627	0	30.5879588	30.5879588	50.97993133	40.78394506	81.56789013	30.5879588	91.76387639	122.3518352	10.19598627	0	0	10.19598627	71.37190386	10.19598627	20.39197253	81.56789013	81.56789013	20.39197253	101.9598627	10.19598627	0	0	0	10.19598627	0	10.19598627	0	10.19598627	122.3518352	112.1558489	234.5076841	84	37.8	0.0072
203	44938.3	-5375.54	0.011	0.016	-12.00857604	1104.109497	20.08310699	122.183609	5670.621582	5.892520428	1.022843505	8.9	0.010420396	0.074803062	7.178523926	0.0871	10	19	5	55	1	0	1865.299775	0	2744.5	28.43946943	0.003274281	698.2405576	99.74865108	1196.983813	159.5978417	1426.405711	139.6481115	2154.570863	1566.053822	3321.630081	398.9946043	3720.624685	0	0	0	0	0	0	0	0	0	0	0	0	0	0	0	0	0	0	0	0	3321.630081	398.9946043	3720.624685	55	28.43946943	0.003274281
204	44900.7	-5266.42	0.018	0.004	-9.510971606	1114.163574	21.29554367	110.8024368	5679.387695	6.203619957	3.08860067	8.643808954	0.02746686	0.186259203	6.781233931	0.120471258	23	14	2	43	0	0	0	0	113.5	46.929679	0.0053108	0	0	0	0	0	10.14462184	0	10.14462184	0	10.14462184	10.14462184	0	0	0	0	0	0	0	0	0	0	0	0	0	0	0	0	0	0	0	0	0	10.14462184	10.14462184	43	NA	NA
205	44894.5	-5243.88	0.019	0.004	-9.410849929	1112.69458	21.2354393	75.10107422	5679.951172	6.397354603	2.241811565	9.45	0.014722256	0.10835687	7.360072397	0.77	16	6	5	61	0	0	51.14558772	0	571	68.22830484	0.014332354	81.83294035	0	225.040586	40.91647018	501.2267597	112.520293	347.7899965	613.7470526	808.100286	153.4367632	961.5370491	10.22911754	0	10.22911754	0	0	0	20.45823509	0	20.45823509	0	20.45823509	0	0	0	0	0	0	0	0	0	828.5585211	153.4367632	981.9952842	61	68.22830484	0.014332354
207	47058.6	-5598.34	0.018	0.012	-7.395601075	799.5338135	5.309914112	11.26804161	3763.796143	12.29201794	5.65503273	8.62	0.001376696	0.033594129	24.40199507	0.0396	33	9	1	83	0	0	0	0	9068.5	54.60232038	0.007823139	20.24776166	80.99104663	40.49552332	20.24776166	30.37164249	0	161.9820933	30.37164249	91.11492746	101.2388083	192.3537358	0	0	0	0	0	0	0	0	0	0	0	0	0	0	0	0	0	0	0	0	91.11492746	101.2388083	192.3537358	83	54.60232038	0.007823139
208	46753.2	-5585.97	0.005	0.002	-3.022095717	818	3.067290545	67.93060303	4033.014648	8.608108521	2.77874898	8.69	0.003252113	0.02223007	6.835577362	0.0297	12	15	3	55	1	0	0	0	25900	10.99577762	0	10.24463361	0	20.48926722	10.24463361	40.97853444	122.9356033	40.97853444	163.9141377	71.71243526	133.1802369	204.8926722	0	0	0	0	0	30.73390083	0	30.73390083	0	30.73390083	30.73390083	0	0	0	0	0	0	0	0	0	71.71243526	163.9141377	235.626573	55	10.99577762	0
209	46851.2	-5663.74	0.003	0.015	-4.977783754	814.7835693	5.615767956	49.58778763	3978.597412	7.273368359	3.036370255	8.46	0.001853622	0.016685562	9.001599032	0.0321	10	7	0	NA	0	0	0	0	892.5	10.31966185	0	0	0	0	0	0	0	0	0	0	0	0	0	0	0	0	0	0	0	0	0	0	0	0	0	0	0	0	0	0	0	0	0	0	0	NA	10.31966185	0
210	38994.3	-5606.4	0.012	0.018	-2.152234077	427.6600647	4.69478941	159.0149689	11544.08789	7.020245075	1.887007119	8.69	0.008517626	0.060482966	7.100918261	0.0614	21	21	5	50	0	0	50.51910262	0	12156.5	79.26899573	0.003318678	293.0107952	10.10382052	575.9177699	50.51910262	434.4642826	111.1420258	929.5514883	545.6063083	1303.392848	171.7649489	1475.157797	10.10382052	0	0	0	0	10.10382052	10.10382052	10.10382052	10.10382052	10.10382052	20.20764105	0	0	0	0	0	0	0	0	0	1313.496668	181.8687694	1495.365438	50	79.26899573	0.003318678
213	44024	-5673.17	0.02	0.002	-9.086726308	1028.50354	17.00465202	64.08109283	6631.17041	8.351255417	2.621236908	8.14	0.006568473	0.085074169	12.95189445	0.0337	6	21	5	67	59	2	0	0	2999.5	60.43387255	0.01091427	30.68235456	10.22745152	30.68235456	51.13725761	40.90980609	184.0941274	122.7294183	225.0039335	102.2745152	245.4588365	347.7333517	0	10.22745152	40.90980609	10.22745152	10.22745152	40.90980609	61.36470913	51.13725761	51.13725761	61.36470913	112.5019667	0	0	0	0	0	0	0	0	0	153.4117728	306.8235456	460.2353185	67	60.43387255	0.01091427
214	44019.5	-5574.3	0.007	0.005	-5.443670224	1017.389648	17.07612228	10.63248634	6609.53125	7.005424976	2.62592758	8.28	0.005770689	0.142936029	24.76931767	0.0421	25	11	5	53	10	0	109.082006	178.4978281	2891.5	65.07705123	0.011099887	0	138.8316441	0	118.998552	49.58273002	337.1625641	257.8301961	386.7452942	49.58273002	594.9927602	644.5754903	0	0	0	0	0	0	0	0	0	0	0	0	0	0	0	0	0	0	0	0	49.58273002	594.9927602	644.5754903	53	65.07705123	0.011099887
215	39143.5	-5286.89	0.015	0.011	-0.423713565	451.6114197	8.017273903	175.1964417	11352.64844	9.032841682	7.202719932	8.36	0.027330706	0.22684406	8.299970736	1.478	20	11	6	68	0	0	31.41254396	157.0627198	30886.5	63.402554	0.010305369	31.41254396	73.29593591	41.88339195	0	41.88339195	94.23763189	146.5918718	136.1210238	115.1793279	167.5335678	282.7128957	94.23763189	62.82508792	94.23763189	31.41254396	20.94169597	94.23763189	282.7128957	115.1793279	209.4169597	188.4752638	397.8922235	10.47084799	0	0	0	10.47084799	0	10.47084799	0	10.47084799	335.0671356	356.0088316	691.0759672	68	63.402554	0.010305369
220	38829	-5506.74	0.007	0.013	-3.158300757	422.6265259	3.436957121	147.6409454	11693.28027	9.072906494	0.344359027	8.61	0.007377826	0.060735358	8.232148332	0.0611	16	12	5	48	0	0	475.6887413	0	1601.5	21.2585034	0.001087789	396.4072844	59.46109266	475.6887413	99.1018211	802.7247509	594.6109266	1030.658939	1397.335678	1674.820777	753.1738404	2427.994617	9.91018211	0	9.91018211	0	19.82036422	29.73054633	19.82036422	49.55091055	39.64072844	29.73054633	69.37127477	0	0	0	0	0	0	0	0	0	1714.461505	782.9043867	2497.365892	48	21.2585034	0.001087789
223	46492.9	-6055.34	0.007	0.015	-3.649683565	966.1595459	23.3750782	42.52490616	4476.608887	5.982505798	11.09666489	8.04	0.002148113	0.030324492	14.11680484	0.0408	19	12	0	72	0	0	0	0	12360	43.95555215	0.006134148	0	0	0	0	0	0	0	0	0	0	0	0	0	0	0	0	0	0	0	0	0	0	0	0	0	0	0	0	0	0	0	0	0	0	72	43.95555215	0.006134148
224	46608.3	-5893.68	0.003	0.002	1.833620347	862.6721191	26.63601875	51.84132385	4298.967285	7.175395489	5.874709199	7.84	0.002137752	0.024918358	11.65633712	0.0412	11	5	1	58	0	0	0	0	2901.5	53.33674689	0.003508997	666.2402172	270.6600882	1197.15039	676.6502206	1759.290573	988.9503224	2810.700916	2748.240896	3622.681181	1936.260631	5558.941812	20.82000679	0	31.23001018	10.41000339	104.1000339	52.05001697	62.46002036	156.1500509	156.1500509	62.46002036	218.6100713	0	0	0	0	0	0	0	0	0	3778.831232	1998.720652	5777.551883	58	53.33674689	0.003508997
225	46687.2	-5855.41	0.008	0.019	-0.731350422	832.6207886	15.58834648	29.62144661	4211.356445	6.949341774	3.246564456	7.54	0.000591679	0.023396344	39.54229236	0.033	10	11	0	NA	0	0	0	0	1831	32.42822553	0.00553113	0	0	0	0	0	0	0	0	0	0	0	0	0	0	0	0	0	0	0	0	0	0	0	0	0	0	0	0	0	0	0	0	0	0	NA	32.42822553	0.00553113
227	50882.3	-5617.57	0.015	0.011	3.731834263	103.5872116	9.517183304	32.19758606	1398.680908	6.303335667	2.695232994	8.63	0.002102833	0.031687563	15.06898693	0.1364	5	8	1	57	0	0	0	0	3449.285752	43.38470082	0.003329966	60.58652199	181.759566	50.48876833	222.1505806	121.173044	302.93261	514.9854369	424.1056539	232.2483343	706.8427566	939.0910909	0	0	0	0	0	0	0	0	0	0	0	0	0	0	0	0	0	0	0	0	232.2483343	706.8427566	939.0910909	57	43.38470082	0.003329966
228	50791.9	-5424.3	0.013	0.01	2.994899884	90.23658752	4.560602665	63.6317749	1217.381348	6.706933498	5.867646784	8.01	0.002776542	0.036807498	13.25659687	0.0892	17	2	1	82	0	0	0	0	10817	40.59783636	0.007931794	83.60637926	240.3683404	73.15558185	198.5651507	83.60637926	971.9241588	595.6954522	1055.530538	240.3683404	1410.85765	1651.22599	10.45079741	0	31.35239222	20.90159481	20.90159481	20.90159481	62.70478444	41.80318963	62.70478444	41.80318963	104.5079741	0	0	0	0	0	0	0	0	0	303.0731248	1452.66084	1755.733964	82	40.59783636	0.007931794
229	41567.5	-6034.71	0.007	0.01	-10.77108175	392.9971313	6.664183617	73.92087555	9099.549805	8.576952934	3.344880144	7.9	0.005617211	0.054406282	9.685639724	0.1061	40	27	1	77	0	0	0	0	17920.5	59.46434518	0.004564149	0	0	0	0	0	0	0	0	0	0	0	0	0	0	0	0	0	0	0	0	0	0	0	0	0	0	0	0	0	0	0	0	0	0	77	59.46434518	0.004564149
231	41495.2	-6144.16	0.007	0.015	-9.079044133	392.071228	5.327291489	43.42875671	9196.166016	7.750939846	13.38827581	7.94	0.005065742	0.022617369	4.464769228	0.1146	37	5	2	45	0	0	0	0	463.5	36.23608534	0.007416743	11.35713893	79.4999725	34.07141678	34.07141678	79.4999725	158.999945	158.999945	238.4999175	124.9285282	272.5713343	397.4998625	11.35713893	11.35713893	11.35713893	0	11.35713893	34.07141678	34.07141678	45.42855571	34.07141678	45.42855571	79.4999725	0	0	0	0	0	0	0	0	0	158.999945	317.99989	476.999835	45	36.23608534	0.007416743
232	41102	-6143.33	0.01	0.015	-3.612454116	396.0326538	6.584997177	9.186305046	9577.561523	7.133306026	2.808001813	8.09	0.002161211	0.040095208	18.55219504	0.0298	11	27	1	80	0	0	0	51.19269623	2712.945728	35.19619768	0.00648351	0	0	0	0	0	0	0	0	0	0	0	0	0	0	0	0	0	0	0	0	0	0	0	0	0	0	0	0	0	0	0	0	0	0	80	35.19619768	0.00648351
234	43077.9	-5847.42	0.012	0.01	-3.64375627	889.3927002	11.9390583	116.2950058	7589.769531	7.381563663	4.555151959	8.31	0.015294797	0.652986522	42.69337619	0.672	10	18	7	52	0.1	1	0	10.13744764	36813	77.77501244	0.017055924	0	0	0	30.41234291	0	0	30.41234291	0	0	30.41234291	30.41234291	0	20.27489527	10.13744764	0	0	10.13744764	30.41234291	10.13744764	10.13744764	30.41234291	40.54979054	0	0	0	0	0	0	0	0	0	10.13744764	60.82468582	70.96213345	52	77.77501244	0.017055924
236	50943.3	-5820.92	0.001	0.019	5.022709489	134.3060608	21.13176346	36.88116455	1598.594238	9.150421143	2.370563552	8.46	0.002215859	0.047945055	21.63723188	0.0668	9	4	1	30	0	0	0	0	1354	35.430839	0.005438945	71.31955342	61.13104579	20.37701526	40.75403052	20.37701526	326.0322442	193.581645	346.4092595	112.0735839	427.9173205	539.9909045	0	0	0	0	0	10.18850763	0	10.18850763	0	10.18850763	10.18850763	0	0	0	0	0	0	0	0	0	112.0735839	438.1058281	550.1794121	30	35.430839	0.005438945
237	51105.5	-5754.43	0.011	0.003	3.667389721	97.14282227	9.009493828	17.90858269	1531.428223	8.73640728	17.10806109	8.27	0.004215192	0.060253575	14.29438569	0.0812	19	6	1	44	0	0	0	0	13631	37.078785	0.007589225	23.47313283	0	11.73656642	0	0	23.47313283	35.20969925	23.47313283	35.20969925	23.47313283	58.68283208	0	0	0	0	0	35.20969925	0	35.20969925	0	35.20969925	35.20969925	0	0	0	0	0	0	0	0	0	35.20969925	58.68283208	93.89253133	44	37.078785	0.007589225
240	47513.9	-5837.61	0.012	0.015	-4.206598932	866.6156616	16.09713173	11.04047298	3487.611328	9.044717789	2.81573499	8.41	0.00147872	0.49400062	334.0731308	0.0514	6	13	1	NA	0	0	0	0	23472.5	36.0313617	0.00553113	0	10.05209993	0	10.05209993	10.05209993	10.05209993	20.10419986	20.10419986	10.05209993	30.15629979	40.20839972	0	0	0	0	10.05209993	10.05209993	0	20.10419986	10.05209993	10.05209993	20.10419986	0	0	0	0	0	0	0	0	0	20.10419986	40.20839972	60.31259958	NA	36.0313617	0.00553113
241	47558.9	-5841.09	0.003	0.001	-5.793540299	866.0496216	14.48690605	24.53350639	3452.012451	6.024991989	4.722877735	9.36	0.001738311	0.030494323	17.54250131	0.0444	2	25	1	39	0	0	0	0	23300.5	19.11735917	0.001173873	0	10.30151547	0	10.30151547	0	10.30151547	20.60303093	10.30151547	0	30.9045464	30.9045464	10.30151547	0	0	0	30.9045464	0	10.30151547	30.9045464	41.20606186	0	41.20606186	0	0	0	0	0	0	0	0	0	41.20606186	30.9045464	72.11060826	39	19.11735917	0.001173873
246	45179.6	-5694.48	0.006	0.002	-13.55348444	1118.608765	28.58686829	138.9933777	5534.275879	6.248643875	1.874937867	8.25	0.033871849	0.180912746	5.341094488	0.1533	21	11	6	46	0	0	59570.0693	1267.448283	13782	223.9608218	0.07639989	9189.000051	633.7241414	9347.431086	3802.344849	36439.13813	8079.982803	22972.50013	44519.12094	54975.56927	12516.05179	67491.62106	0	0	0	0	0	0	0	0	0	0	0	0	0	0	0	0	0	0	0	0	54975.56927	12516.05179	67491.62106	46	223.9608218	0.07639989
249	45117.2	-5610.43	0.011	0.001	-14.45294785	1124.561035	22.50756645	114.4860001	5566.586914	6.90196991	2.1222946	9.73	0.018425547	0.11843421	6.427717451	0.429	12	12	4	37	0	0	50.09331061	270.5038773	2557.5	88.57709751	0.006526734	0	0	10.01866212	10.01866212	0	0	20.03732424	0	10.01866212	10.01866212	20.03732424	30.05598636	0	30.05598636	10.01866212	210.3919045	100.1866212	70.13063485	310.5785258	270.5038773	110.2052833	380.7091606	90.16795909	0	140.2612697	130.2426076	90.16795909	270.5038773	230.4292288	130.2426076	360.6718364	510.9517682	250.466553	761.4183212	37	88.57709751	0.006526734
250	45117.2	-5610.43	0.02	0.013	-14.45294785	1124.561035	22.50756645	114.4860001	5566.586914	6.90196991	10.03779043	9.73	0.004605628	0.039471566	8.570289654	0.566	6	14	2	NA	0	0	461.3176611	0	868.5	66.43282313	0.005665567	439.3501534	43.93501534	153.7725537	76.88627684	560.1714456	131.805046	713.9439992	691.9764916	1153.294153	252.6263382	1405.920491	0	0	0	0	0	0	0	0	0	0	0	0	0	0	0	0	0	0	0	0	1153.294153	252.6263382	1405.920491	NA	66.43282313	0.005665567
254	41759.8	-6062.96	0.007	0.013	-10.77249718	433.1585999	14.83726978	87.07492828	8919.698242	8.356348038	6.554316398	9.01	0.004735395	0.054250189	11.45631758	0.1634	24	25	2	60	0	0	0	0	62573	36.90712396	0.004532454	116.6030495	42.4011089	137.8036039	0	413.4108117	339.2088712	296.8077623	752.6196829	667.8174651	381.6099801	1049.427445	21.20055445	0	0	0	159.0041584	42.4011089	21.20055445	201.4052673	180.2047128	42.4011089	222.6058217	0	0	0	0	0	0	0	0	0	848.0221779	424.011089	1272.033267	60	36.90712396	0.004532454
255	41734.1	-6082.61	0.009	0.004	-10.26138741	427.5410156	13.53701782	86.5265274	8949.387695	6.945713043	5.289689781	8.68	0.005027636	0.062142082	12.36009966	0.052	23	28	3	57	0	0	0	0	15866	80.08340322	0.010058322	73.78562806	10.54080401	137.0304521	21.08160802	231.8976882	84.32643207	242.4384922	316.2241203	442.7137684	115.9488441	558.6626125	0	0	0	0	0	0	0	0	0	0	0	0	0	0	0	0	0	0	0	0	442.7137684	115.9488441	558.6626125	57	80.08340322	0.010058322
261	38966.1	-5821.43	0.008	0.005	-0.645803213	416.5543518	1.98680532	12.73614025	11605.91211	8.215040207	0.976880495	9.41	0.009620426	0.113884414	11.83777246	0.212	25	29	6	39	0	0	480.8469636	2259.980729	5604.5	53.1462585	0.004351156	0	0	0	0	0	221.1896032	0	221.1896032	0	221.1896032	221.1896032	67.3185749	625.1010526	182.7218462	759.7382024	211.572664	346.2098138	1634.879676	557.7824777	461.613085	1731.049069	2192.662154	38.46775708	269.2742996	144.2540891	19.23387854	307.7420567	163.4879676	182.7218462	288.5081781	471.2300243	644.3349312	2240.74685	2885.081781	39	53.1462585	0.004351156
262	38885.8	-5772.67	0.014	0.014	-0.830915332	416	1.658496737	15.15815353	11677.13281	12.38579655	12.20332278	8.26	0.00402556	0.052788981	13.11345074	0.1079	30	13	6	87	0	0	499.2607277	1770.106216	8681	201.0939511	0.028979705	0	0	0	0	0	0	0	0	0	0	0	102.1215125	0	295.0177027	45.38733888	249.6303638	624.0759096	442.5265541	873.7062734	646.769579	669.4632485	1316.232828	90.77467776	34.04050416	158.8556861	238.2835291	124.8151819	397.1392152	249.6303638	272.3240333	521.9543971	896.3999429	941.7872818	1838.187225	87	201.0939511	0.028979705
269	39412.3	-5951.59	0.001	0.009	0.70085007	399.9541626	5.76081562	26.34625244	11189.62012	9.201604843	3.43727367	8.06	0.006570234	0.042543914	6.475250958	0.754	9	20	3	61	0	0	0	0	10286.5	42.37575429	0.00650505	0	196.5785091	31.03871196	165.5397971	62.07742391	910.4688841	393.1570181	972.546308	93.11613587	1272.58719	1365.703326	0	0	0	0	0	20.69247464	0	20.69247464	0	20.69247464	20.69247464	0	10.34623732	0	0	10.34623732	0	0	10.34623732	10.34623732	93.11613587	1303.625902	1396.742038	61	42.37575429	0.00650505
270	41548.4	-6505.03	0.016	0.02	-3.369097352	445.2027893	9.267205238	8.975759506	9240.373047	10.0545187	4.737449236	8.5	0.002461266	0.035232572	14.31481685	0.075	39	26	2	66	0	0	0	41.95146157	13151	40.17930196	0.004485727	104.8786539	31.46359617	94.39078852	20.97573078	346.0995579	545.3690004	251.7087694	891.4685583	545.3690004	597.8083273	1143.177328	10.48786539	0	0	0	31.46359617	62.92719235	10.48786539	94.39078852	41.95146157	62.92719235	104.8786539	0	0	0	0	0	0	0	0	0	587.3204619	660.7355197	1248.055982	66	40.17930196	0.004485727
271	41508.3	-6594.92	0.003	0.004	-2.740592003	457.3964233	11.5358181	13.1964674	9304.65918	8.35187149	6.106056176	8.45	0.003234484	0.056659826	17.51742349	0.1342	28	26	5	88	0	0	0	147.6588185	108422	15.36019032	0.00094317	21.09411693	10.54705846	31.64117539	105.4705846	42.18823385	42.18823385	168.7529354	84.37646771	94.92352617	158.205877	253.1294031	21.09411693	10.54705846	21.09411693	0	200.3941108	63.28235078	52.73529232	263.6764616	242.5823447	73.82940924	316.4117539	0	0	10.54705846	42.18823385	0	52.73529232	10.54705846	42.18823385	52.73529232	348.0529293	274.2235201	622.2764493	88	15.36019032	0.00094317
272	39252.8	-6040.08	0.02	0.013	-1.100924015	418	5.418473721	3.091017008	11362.83496	7.700593472	0.668274922	8.75	0.012455911	0.106828516	8.576531737	0.1311	26	18	5	47	2	0	0	0	2051.5	34.85000558	0.00855965	328.3489103	19.89993395	338.2988772	59.69980186	885.547061	99.49966977	746.2475233	985.0467308	1552.194848	179.0994056	1731.294254	69.64976884	9.949966977	99.49966977	0	99.49966977	0	179.0994056	99.49966977	268.6491084	9.949966977	278.5990754	0	0	0	0	0	0	0	0	0	1820.843957	189.0493726	2009.893329	47	34.85000558	0.00855965
276	42261.6	-6696.41	0.001	0.007	-8.412596792	575.8648682	13.24787807	74.41156006	8619.461914	6.831807137	10.46800497	9.11	0.004255193	0.059217976	13.91663692	0.114	22	7	3	NA	0	0	33.03289191	0	57889.5	51.5	0.0017	0	0	0	0	0	0	0	0	0	0	0	0	0	0	0	0	0	0	0	0	0	0	0	0	0	0	0	0	0	0	0	0	0	0	NA	51.5	0.0017
277	42220.5	-6669.1	0.02	0.004	-8.256705433	564.758728	13.03641224	71.31569672	8649.522461	7.675835609	5.576051931	7.94	0.010099362	0.065758458	6.511149714	0.0641	22	7	3	NA	1	12	0	0	23400	51.5	0.0017	352.4856044	207.3444732	1057.456813	124.4066839	2654.009257	539.0956303	1741.693575	3193.104887	4063.951674	870.8467873	4934.798462	41.46889464	0	41.46889464	0	269.5478151	0	82.93778927	269.5478151	352.4856044	0	352.4856044	0	0	0	0	0	0	0	0	0	4416.437279	870.8467873	5287.284066	NA	51.5	0.0017
278	42099.6	-6255.84	0.019	0.005	-10.90398443	529.8538208	20.00276566	102.348793	8641.557617	5.651599407	4.933304509	9.4	0.003148768	0.244391598	77.61499037	0.0635	25	33	2	74	19	0	0	0	15515	39.07813125	0.003599302	10.42562158	10.42562158	52.12810789	10.42562158	177.2355668	72.97935105	83.40497263	250.2149179	239.7892963	93.83059421	333.6198905	31.27686474	20.85124316	10.42562158	0	83.40497263	72.97935105	62.55372947	156.3843237	125.1074589	93.83059421	218.9380532	0	0	0	0	0	0	0	0	0	364.8967553	187.6611884	552.5579437	74	39.07813125	0.003599302
279	40395.8	-6477.5	0.017	0.011	-6.486420643	414.1324158	13.71452332	60.39174652	10343.84375	8.856388092	2.835380758	8.05	0.005704206	0.058172827	10.1982339	0.0969	16	12	2	57	0	0	10.27455081	0	2802	71.81926825	0.007717421	51.37275407	30.82365244	20.54910163	10.27455081	82.19640651	41.09820325	113.0200589	123.2946098	154.1182622	82.19640651	236.3146687	10.27455081	0	0	0	30.82365244	20.54910163	10.27455081	51.37275407	41.09820325	20.54910163	61.64730488	0	0	0	0	0	0	0	0	0	195.2164655	102.7455081	297.9619736	57	71.81926825	0.007717421
281	40284.8	-6518.85	0.019	0.003	-3.403579235	397.4002991	8.389118195	72.78964996	10461.73828	6.682476997	3.109742477	7.9	0.008167662	0.069381914	8.494709257	0.0885	16	5	2	52	0	0	0	0	1060	55.55358032	0.007959431	50.00462755	0	170.0157337	0	370.0342438	220.0203612	220.0203612	590.054605	590.054605	220.0203612	810.0749663	20.00185102	0	10.00092551	0	70.00647856	0	30.00277653	70.00647856	100.0092551	0	100.0092551	0	0	0	0	0	0	0	0	0	690.0638601	220.0203612	910.0842213	52	55.55358032	0.007959431
283	54252.6	-7323.47	0.012	0.014	4.002979547	35.65385437	5.805346966	46.56766891	356.6556702	8.150652885	0.654505101	8.15	0.001791254	0.037358594	20.85611198	0.1275	4	0	1	49	0	0	0	0	8403.5	14.12525143	0.001084175	9.953605044	0	9.953605044	0	59.72163027	0	19.90721009	59.72163027	79.62884036	0	79.62884036	0	0	0	0	0	0	0	0	0	0	0	0	0	0	0	0	0	0	0	0	79.62884036	0	79.62884036	49	14.12525143	0.001084175
284	54863.4	-7411.34	0.017	0.007	2.099244896	6.648059368	6.343584061	62.57922363	0	10.66412735	18.00901057	8.09	0.002045343	0.029555902	14.45034011	0.1653	17	5	1	49	0	0	0	0	49147.5	62.3	0.0102	0	0	60.16645369	12.03329074	132.3661981	0	72.19974442	132.3661981	192.5326518	12.03329074	204.5659425	0	0	24.06658147	0	0	0	24.06658147	0	24.06658147	0	24.06658147	0	0	0	0	0	0	0	0	0	216.5992333	12.03329074	228.632524	49	62.3	0.0102
286	40872.6	-6566.29	0.013	0.001	-4.967194624	496.7512207	12.9340086	48.00914383	9906.759766	5.413029671	3.411320783	8.01	0.008624833	0.080759257	9.363573416	0.0914	14	2	3	34	4	0	0	0	10425	79.53861817	0.009989898	172.1008167	0	242.9658588	0	870.6276608	364.4487882	415.0666755	1235.076449	1285.694336	364.4487882	1650.143124	0	0	10.12357745	0	131.6065069	20.2471549	10.12357745	151.8536618	141.7300843	20.2471549	161.9772392	0	0	0	0	0	0	0	0	0	1427.424421	384.6959431	1812.120364	34	79.53861817	0.009989898
287	40964.4	-6585.82	0.014	0.002	-2.864829391	508.8911743	14.16997051	14.69259167	9823.6875	5.758388996	7.292563149	7.98	0.007148501	0.072949416	10.20485498	0.0838	16	15	1	45	0	0	0	0	41355.5	76.74549964	0.009424886	250.5409065	10.43920444	271.4193153	10.43920444	939.5283992	344.4937464	542.8386307	1284.022146	1461.488621	365.3721553	1826.860776	0	0	0	0	31.31761331	10.43920444	0	41.75681774	31.31761331	10.43920444	41.75681774	0	0	0	0	0	0	0	0	0	1492.806234	375.8113597	1868.617594	45	76.74549964	0.009424886
288	39978.3	-6809.47	0.009	0.001	1.891691893	424.140625	9.575450897	64.43305206	10833.45996	9.106113434	0.588869217	8.03	0.018007882	0.120196306	6.674649801	0.193	12	21	2	51	0	0	0	0	9758	39.23549285	0.009855806	270.7384169	20.05469755	501.3674387	50.13674387	601.6409264	60.16409264	842.297297	661.8050191	1373.746782	130.3555341	1504.102316	10.02734877	0	10.02734877	0	10.02734877	0	20.05469755	10.02734877	30.08204632	0	30.08204632	0	0	0	0	0	0	0	0	0	1403.828828	130.3555341	1534.184362	51	39.23549285	0.009855806
290	40180.5	-6746.56	0.003	0.015	-2.613628507	413	3.77068758	71.42292023	10621.79004	11.46761227	9.815450446	7.67	0.012993973	0.10246124	7.885289588	1.2	38	12	4	56	0	0	22.08465467	761.9205861	26048.5	46.21413783	0.009459034	0	0	0	0	0	0	0	0	0	0	0	22.08465467	0	44.16930934	0	33.126982	44.16930934	66.25396401	77.29629134	99.38094601	44.16930934	143.5502553	0	0	33.126982	22.08465467	0	55.21163667	33.126982	22.08465467	55.21163667	132.507928	66.25396401	198.761892	56	46.21413783	0.009459034
291	42075.6	-7152.25	0.017	0.013	-7.028393747	645.241333	12.58527088	91.27835083	8951.755859	5.447770119	5.73010473	9.1	0.009563815	0.08000026	8.364889952	0.0539	10	9	3	47	0	0	0	0	39488	69.16293915	0.014528688	10.40616881	0	20.81233762	10.40616881	10.40616881	62.43701286	41.62467524	72.84318168	41.62467524	72.84318168	114.4678569	10.40616881	10.40616881	31.21850643	10.40616881	208.1233762	72.84318168	62.43701286	280.9665579	249.7480515	93.6555193	343.4035708	0	0	0	0	0	0	0	0	0	291.3727267	166.498701	457.8714277	47	69.16293915	0.014528688
295	53921.4	-7386.52	0.002	0.004	6.47833252	119.7085419	22.8874321	84.90338898	565.6078491	5.650706768	0.791837582	7.73	0.002323487	0.024695268	10.62853719	0.044	7	0	1	64	0	0	0	0	6916	65.52278446	0.005587957	352.7460292	19.59700162	421.3355349	68.58950568	695.6935576	254.7610211	862.2680714	950.4545787	1469.775122	342.9475284	1812.72265	0	0	29.39550243	0	48.99250406	0	29.39550243	48.99250406	78.38800649	0	78.38800649	0	0	0	0	0	0	0	0	0	1548.163128	342.9475284	1891.110657	64	65.52278446	0.005587957
297	40360.6	-6908.25	0.009	0.009	-3.614878058	417	7.597763062	96.7964859	10493.91797	6.121080399	0.556791039	9.23	0.005700608	0.045030487	7.899242853	0.0808	37	28	3	63	0	0	0	9.903379774	5861	38.71581745	0.005402925	178.2608359	9.903379774	287.1980134	0	970.5312178	108.9371775	475.3622291	1079.468395	1435.990067	118.8405573	1554.830624	0	0	0	0	9.903379774	0	0	9.903379774	9.903379774	0	9.903379774	0	0	0	0	0	0	0	0	0	1445.893447	118.8405573	1564.734004	63	38.71581745	0.005402925
298	40360.6	-6908.25	0.007	0.018	-3.614878058	417	7.597763062	96.7964859	10493.91797	6.121080399	12.86884776	7.71	0.036742798	0.261407245	7.114516565	0.366	26	15	4	65	0	0	3021.440141	9891.356959	44162.5	745.6340745	0.243534832	0	0	0	0	0	0	0	0	0	0	0	22.0543076	0	11.0271538	0	595.4663052	22.0543076	33.0814614	617.5206128	628.5477666	22.0543076	650.6020742	463.1404596	11.0271538	948.3352268	452.1133058	474.1676134	1400.448533	1411.475686	463.1404596	1874.616146	2040.023453	485.1947672	2525.21822	65	745.6340745	0.243534832
299	40197.3	-7037.39	0.014	0.012	0.547764778	434.9789429	7.951197147	22.53105354	10687.81738	7.950160503	0.840855517	7.92	0.017273183	0.137721802	7.973157119	0.1282	25	22	2	60	0	0	0	0	15211.5	38.84444143	0.011925925	166.9213459	0	196.378054	19.6378054	314.2048864	29.4567081	382.9372053	343.6615945	677.5042863	49.0945135	726.5987998	0	0	0	0	0	0	0	0	0	0	0	0	0	0	0	0	0	0	0	0	677.5042863	49.0945135	726.5987998	60	38.84444143	0.011925925
301	40259	-6827.06	0.001	0.015	-2.116040587	413.4062805	5.722329617	72.44786072	10568.33984	7.133692741	5.862223113	7.78	0.011259396	0.090201201	8.011193584	0.1811	43	17	4	81	0	0	20.90573779	0	26590	160.9358532	0.031024966	668.9836094	83.62295118	1651.553286	167.2459024	4421.563544	146.3401646	2571.405749	4567.903708	6742.100439	397.2090181	7139.309457	0	0	0	0	0	0	0	0	0	0	0	0	0	0	0	0	0	0	0	0	6742.100439	397.2090181	7139.309457	81	160.9358532	0.031024966
302	40025.8	-6883.45	0.009	0.011	0.56164968	422.3191528	7.488922596	59.32663727	10808.02539	14.51665878	18.16905364	7.89	0.038065178	0.279742717	7.349045288	0.244	24	21	5	68	0	0	931.0947063	604.6069522	47878.5	884.3537415	0.154030911	0	0	0	0	12.09213904	0	0	12.09213904	12.09213904	0	12.09213904	36.27641713	0	48.36855617	0	96.73711235	96.73711235	84.6449733	193.4742247	181.3820857	96.73711235	278.119198	737.6204816	495.7777008	725.5283426	1015.73968	1233.398182	1741.268022	1463.148824	1511.51738	2974.666205	1656.623049	1608.254493	3264.877542	68	884.3537415	0.154030911
303	38822.4	-6826.05	0.008	0.018	-3.235304773	546.947998	14.77839947	16.53035736	11954.55176	9.208156586	3.112989419	8.35	0.009504294	0.055711874	5.861758275	0.0905	19	33	2	60	0	0	0	0	6701	36.52663815	0.006728591	139.8997106	129.9068742	249.8209118	399.7134589	579.5845155	529.6203331	919.3409556	1109.204849	969.3051379	1059.240666	2028.545804	0	9.992836473	0	0	59.95701884	29.97850942	9.992836473	89.93552826	59.95701884	39.97134589	99.92836473	0	0	0	0	0	0	0	0	0	1029.262157	1099.212012	2128.474169	60	36.52663815	0.006728591
306	38755.2	-7071.56	0.011	0.004	-3.469967306	608.4476929	12.40568829	85.01406097	12082.0957	5.539465904	4.958512046	8.68	0.005297552	0.042207176	7.967298103	0.1277	21	15	2	68	0	0	0	0	5130	89.19651777	0.007987261	135.7466236	73.09433577	135.7466236	52.21023983	678.7331179	323.703487	396.7978227	1002.436605	950.226365	449.0080626	1399.234428	10.44204797	0	0	10.44204797	73.09433577	0	20.88409593	73.09433577	83.53638374	10.44204797	93.9784317	0	0	0	0	0	0	0	0	0	1033.762749	459.4501105	1493.212859	68	89.19651777	0.007987261
307	49137.1	-7563.52	0.005	0.016	1.338448644	410.0307007	22.08681488	162.8030701	3763.199219	9.126268387	2.801902924	8.09	0.004073079	0.094931208	23.30698914	0.1585	11	12	2	57	0	0	0	0	39970	93.56735652	0.013788874	194.2417007	132.9022163	439.5996385	184.0184533	1134.780462	408.9298963	950.7620089	1543.710359	1768.621802	725.8505659	2494.472367	20.44649482	0	20.44649482	0	30.66974222	0	40.89298963	30.66974222	71.56273185	0	71.56273185	0	0	0	0	0	0	0	0	0	1840.184533	725.8505659	2566.035099	57	93.56735652	0.013788874
308	48936.8	-7626.95	0.005	0.016	0.443736732	411.5913696	21.81618881	161.0356598	3908.781738	9.024321556	2.892842828	8.68	0.01487738	0.082626676	5.553845906	0.13	8	10	2	44	0	0	0	0	36430.5	25	0.0006	656.9731249	545.7930576	697.4022402	656.9731249	2910.896307	1404.911759	2557.141548	4315.808066	4265.271672	2607.677942	6872.949614	0	0	0	0	0	0	0	0	0	0	0	0	0	0	0	0	0	0	0	0	4265.271672	2607.677942	6872.949614	44	25	0.0006
311	47407	-7631.97	0.01	0.015	-1.551414132	485.2060547	13.62090206	176.5388489	4784.218262	7.83941555	5.358502758	8.17	0.011889211	0.246114157	20.70062992	0.753	12	3	2	52	0	0	41.96346059	0	23	114.8107327	0.011370616	146.8721121	157.3629772	398.6528756	639.942774	1080.55911	870.7418072	1342.830739	1951.300917	1626.084098	1668.047558	3294.131656	0	0	0	0	0	0	0	0	0	0	0	0	0	0	0	0	0	0	0	0	1626.084098	1668.047558	3294.131656	52	114.8107327	0.011370616
312	47193.4	-7583.62	0.004	0.02	-0.696879506	499.9380493	8.593976021	172.5172729	4885.616211	9.359539986	1.477254963	7.83	0.007110909	0.049172	6.915009038	0.1281	22	11	2	58	1	0	0	0	28992.5	80.63570256	0.011252989	1194.490765	1507.799818	1605.708897	2506.472424	4268.835847	3289.745057	6814.471903	7558.580904	7069.035509	7304.017299	14373.05281	0	0	0	0	0	0	0	0	0	0	0	0	0	0	0	0	0	0	0	0	7069.035509	7304.017299	14373.05281	58	80.63570256	0.011252989
313	46691.4	-6871.86	0.016	0.013	-5.199196592	650.1135864	8.514220238	177.3091888	4760.806641	9.595147133	3.18677189	7.97	0.001508372	0.022661552	15.02384823	0.0715	8	13	1	59	0	0	0	0	3332.5	32.20985364	0.00329633	0	0	0	0	0	0	0	0	0	0	0	0	0	0	0	0	0	0	0	0	0	0	0	0	0	0	0	0	0	0	0	0	0	0	59	32.20985364	0.00329633
314	46661.9	-7068.19	0.02	0.016	-1.278140441	627.3414307	8.503171921	136.3169708	4907.472168	7.700146675	4.085582424	7.73	0.003620268	0.040783933	11.26544582	0.0935	32	12	2	51	0	0	0	0	5587	94.96925918	0.01794291	0	0	0	0	0	0	0	0	0	0	0	10.341574	0	0	0	0	0	10.341574	0	10.341574	0	10.341574	0	0	0	0	0	0	0	0	0	10.341574	0	10.341574	51	94.96925918	0.01794291
315	40872.5	-7078.06	0.001	0.012	-6.461287156	474.5892944	16.7211132	122.1981277	10057.48828	5.890404701	3.272414988	7.63	0.003034696	0.044873772	14.78690847	0.0434	9	7	2	82	0	0	0	0	2698.5	30.4	0.0044	90.70021191	10.07780132	161.2448212	50.38900662	241.8672318	221.7116291	312.411841	463.5788609	493.8122648	282.178437	775.9907019	0	0	0	0	10.07780132	0	0	10.07780132	10.07780132	0	10.07780132	0	0	0	0	0	0	0	0	0	503.8900662	282.178437	786.0685032	82	30.4	0.0044
316	40872.5	-7078.06	0.016	0.007	-6.461287156	474.5892944	16.7211132	122.1981277	10057.48828	5.890404701	5.330329497	7.74	0.00504503	0.063966613	12.67913432	0.04	9	7	1	82	0	0	0	0	18010.5	30.4	0.0044	0	10.36070063	10.36070063	0	31.08210188	72.52490438	20.72140125	103.6070063	41.4428025	82.88560501	124.3284075	0	10.36070063	0	0	0	20.72140125	10.36070063	20.72140125	0	31.08210188	31.08210188	10.36070063	10.36070063	0	0	20.72140125	0	10.36070063	10.36070063	20.72140125	51.80350313	124.3284075	176.1319106	82	30.4	0.0044
317	40939.7	-7022.47	0.012	0.018	-5.696161408	499.3603516	16.48888588	132.1944427	9976.195313	6.00427866	4.498649561	7.7	0.004015222	0.04805814	11.96898702	0.0339	23	13	4	69	0	0	20.86886253	41.73772507	18159	64.85645105	0.01106226	10.43443127	0	0	0	156.516469	31.3032938	10.43443127	187.8197628	166.9509003	31.3032938	198.2541941	10.43443127	0	10.43443127	10.43443127	0	20.86886253	31.3032938	20.86886253	20.86886253	31.3032938	52.17215633	0	10.43443127	0	0	10.43443127	0	0	10.43443127	10.43443127	187.8197628	73.04101887	260.8607817	69	64.85645105	0.01106226
318	40494.1	-7042.56	0.011	0.013	-2.37658143	424	5.757402897	98.83129883	10406.12695	9.598581314	2.03673965	7.82	0.004531258	0.048196493	10.63644864	0.0437	11	31	5	84	0	0	349.6577557	39.96088637	6601	49.70513385	0.009390983	0	0	0	0	0	0	0	0	0	0	0	0	0	19.98044318	9.990221592	0	0	29.97066478	0	19.98044318	9.990221592	29.97066478	9.990221592	0	29.97066478	9.990221592	9.990221592	39.96088637	39.96088637	9.990221592	49.95110796	59.94132955	19.98044318	79.92177273	84	49.70513385	0.009390983
322	38896.4	-7105.43	0.015	0.005	-5.975759149	630.9836426	13.42629623	51.41276932	11955.0791	6.089463711	3.746210481	7.67	0.018320824	0.163733315	8.937006054	0.0662	33	22	3	73	0	0	212.9142465	0	14551	80.63570256	0.012378288	0	0	0	0	81.11018913	50.6938682	0	131.8040573	81.11018913	50.6938682	131.8040573	0	0	0	0	10.13877364	0	0	10.13877364	10.13877364	0	10.13877364	0	0	0	0	0	0	0	0	0	91.24896277	50.6938682	141.942831	73	80.63570256	0.012378288
325	41998.2	-6950.63	0.013	0.007	-7.900178045	578.9451294	21.70392418	55.32826233	8952.724609	5.772482395	3.591536457	7.87	0.002518565	0.046162993	18.32908541	0.0392	18	8	3	81	6	0	0	0	4669	39.76930908	0.006659932	331.3809152	113.9121896	331.3809152	196.7574184	735.2514056	683.4731376	973.4314384	1418.724543	1398.013236	994.1427456	2392.155982	20.7113072	0	20.7113072	0	41.4226144	41.4226144	41.4226144	82.8452288	82.8452288	41.4226144	124.2678432	0	0	0	10.3556536	0	10.3556536	0	10.3556536	10.3556536	1480.858465	1045.921014	2526.779478	81	39.76930908	0.006659932
326	42011	-6923.11	0.01	0.012	-7.472572833	575.831665	20.59816551	48.4654541	8931.286133	5.41443634	6.775700935	7.9	0.001807891	0.044648741	24.69658901	0.0379	22	17	2	97	0	0	0	52.77231334	11444.5	37.96161322	0.005827441	0	10.55446267	84.43570134	0	116.0990893	10.55446267	94.99016401	126.653552	200.5347907	21.10892533	221.643716	0	0	0	0	0	42.21785067	0	42.21785067	0	42.21785067	42.21785067	0	0	0	0	0	0	0	0	0	200.5347907	63.326776	263.8615667	97	37.96161322	0.005827441
327	41945.2	-6883.88	0.008	0.008	-7.275599316	553.0547485	17.9403801	59.75362015	8980.019531	6.984909534	5.135236318	7.8	0.003154099	0.045385079	14.38923731	0.0755	26	15	3	68	1	1	0	0	466	45.71721162	0.005848328	41.97305057	0	62.95957585	73.45283849	157.3989396	125.9191517	178.3854649	283.3180913	262.331566	199.3719902	461.7035562	10.49326264	0	41.97305057	0	41.97305057	31.47978793	52.46631321	73.45283849	94.43936378	31.47978793	125.9191517	0	0	0	0	0	0	0	0	0	356.7709298	230.8517781	587.6227079	68	45.71721162	0.005848328
328	39803.9	-7001.52	0.006	0.003	2.222147942	478.4386597	13.81795025	82.73664856	11054.12012	7.99420166	6.039740311	7.83	0.007075467	0.068298139	9.652810055	0.0798	35	17	5	61	0	0	200.6281864	105.5937823	40040	99.30442765	0.010162734	0	10.55937823	0	0	10.55937823	0	10.55937823	10.55937823	10.55937823	10.55937823	21.11875646	21.11875646	0	0	0	31.6781347	21.11875646	21.11875646	52.79689116	52.79689116	21.11875646	73.91564762	0	0	0	0	0	0	0	0	0	63.35626939	31.6781347	95.03440409	61	99.30442765	0.010162734
329	39670.9	-7042.28	0.002	0.012	0.87906003	505.7910767	12.55822659	107.3625259	11193.15918	10.01235199	4.56850218	7.86	0.006144506	0.048526841	7.89759844	0.0939	10	15	4	95	0	0	1320.283723	1062.415808	17605	38.23471835	0.008217111	82.51773268	51.57358292	330.0709307	41.25886634	92.83244926	103.1471658	505.4211126	195.9796151	505.4211126	195.9796151	701.4007277	30.94414975	10.31471658	144.4060322	20.62943317	268.1826312	103.1471658	206.2943317	371.329797	443.5328131	134.0913156	577.6241287	0	0	51.57358292	20.62943317	0	72.20301609	51.57358292	20.62943317	72.20301609	1000.527509	350.7003639	1351.227873	95	38.23471835	0.008217111
330	38989.5	-7150.88	0.013	0.016	-0.843299627	649.3182373	14.13005543	162.5216675	11877.90137	5.322944641	0.2986518	7.86	0.007587319	0.072145898	9.508747161	0.0982	27	20	3	61	0	0	59.69145177	0	3202	27.88000446	0.009629607	149.2286294	0	228.8172318	39.79430118	537.2230659	149.2286294	417.8401624	686.4516953	915.2689271	189.0229306	1104.291858	19.89715059	0	0	0	69.64002706	39.79430118	19.89715059	109.4343282	89.53717765	39.79430118	129.3314788	0	0	0	0	0	0	0	0	0	1004.806105	228.8172318	1233.623336	61	27.88000446	0.009629607
331	53741	-7610.23	0.02	0.018	6.525064915	152.658844	17.87439156	122.9584503	812.0693359	5.815480232	4.47033413	7.83	0.00452269	0.04868013	10.76353453	3.79	3	2	0	38	0	0	0	0	645.5	113.0771458	0.019672778	0	0	0	0	0	0	0	0	0	0	0	0	0	0	0	0	0	0	0	0	0	0	0	0	0	0	0	0	0	0	0	0	0	0	38	113.0771458	0.019672778
333	41947.6	-7243.19	0.011	0.018	-7.020488072	604.730835	16.43891907	95.422966	9104.222656	5.843005657	4.463141289	8.53	0.003521301	0.02890983	8.209985457	0.0227	20	12	1	73	0	0	0	0	23858	40.45735941	0.005645963	93.40215449	0	134.9142232	31.1340515	332.0965493	145.2922403	259.4504291	477.3887896	560.4129269	176.4262918	736.8392188	20.75603433	0	0	10.37801717	10.37801717	10.37801717	31.1340515	20.75603433	31.1340515	20.75603433	51.89008583	0	0	0	0	0	0	0	0	0	591.5469784	197.1823261	788.7293046	73	40.45735941	0.005645963
337	47972.5	-7838.1	0.014	0.007	-0.412174165	415.8027954	9.462705612	165.7129211	4598.072754	6.103138447	2.642829382	8.26	0.00553254	0.076280993	13.78769842	0.045	20	16	2	49	0	0	0	0	61208	84	0.01176	446.1374611	480.4557274	343.1826624	669.2061917	1904.663776	394.6600618	1938.982043	2299.323838	2693.9839	1544.321981	4238.305881	17.15913312	0	0	0	17.15913312	0	17.15913312	17.15913312	34.31826624	0	34.31826624	0	0	0	0	0	0	0	0	0	2728.302166	1544.321981	4272.624147	49	84	0.01176
338	47972.5	-7838.1	0.018	0.02	-0.412174165	415.8027954	9.462705612	165.7129211	4598.072754	6.103138447	3.199052133	8.26	0.008175731	0.090430823	11.06088532	0.045	20	16	3	49	0	0	0	0	77779.5	84	0.01176	101.697946	183.0563028	122.0375352	559.3387031	355.9428111	538.9991139	966.1304871	894.9419249	579.6782923	1281.39412	1861.072412	10.1697946	20.3395892	10.1697946	0	61.01876761	40.67917841	40.67917841	101.697946	81.35835681	61.01876761	142.3771244	0	0	0	10.1697946	0	10.1697946	0	10.1697946	10.1697946	661.0366491	1352.582682	2013.619331	49	84	0.01176
339	49137	-7664.03	0.007	0.02	1.10531354	373.9980469	15.91594505	164.8605957	3854.342773	9.666971207	2.816817176	9.22	0.003115433	0.054518782	17.49958417	0.0838	5	0	4	42	0	0	266.1308292	0	10628.5	53.86445119	0.003307466	1044.051715	491.3184539	1596.784975	798.3924877	4012.434041	982.6369079	3930.547632	4995.070948	6653.270731	2272.34785	8925.61858	0	0	0	0	0	0	0	0	0	0	0	0	0	0	0	0	0	0	0	0	6653.270731	2272.34785	8925.61858	42	53.86445119	0.003307466
340	52916.9	-8502.94	0.019	0.019	2.478149742	172.0047913	8.617292404	171.9951324	1929.194336	5.042259693	3.002682555	7.55	0.007226414	0.075180877	10.40362163	0.00789	2	0	0	41	0	0	0	0	53	20.72556042	0.001818032	0	0	0	0	0	0	0	0	0	0	0	0	0	0	0	0	0	0	0	0	0	0	0	0	0	0	0	0	0	0	0	0	0	0	41	20.72556042	0.001818032
341	41165.2	-7408.98	0.014	0.02	-7.716836095	502.2690125	22.70708084	129.2891693	9893.439453	4.046222687	5.254505819	8.47	0.008252135	0.064816778	7.85454649	0.0245	11	3	2	68	0	0	0	0	6711.5	40.17930196	0.006728591	84.43588869	0	73.88140261	0	327.1890687	137.2083191	158.3172913	464.3973878	485.50636	137.2083191	622.7146791	0	0	0	0	42.21794435	21.10897217	0	63.32691652	42.21794435	21.10897217	63.32691652	0	0	0	0	0	0	0	0	0	527.7243043	158.3172913	686.0415956	68	40.17930196	0.006728591
342	41141.8	-7445.46	0.014	0.007	-8.06303215	469.6151428	22.2313118	127.8388367	9928.382813	5.020207405	5.947561879	8.65	0.002394965	0.07295961	30.4637479	0.0316	20	7	1	73	0	0	0	0	30809	34.04386666	0.004645362	21.06399331	73.72397657	21.06399331	52.65998327	105.3199665	505.5358394	168.5119465	610.8558059	147.4479531	631.9197992	779.3677524	10.53199665	0	0	0	0	136.9159565	10.53199665	136.9159565	10.53199665	136.9159565	147.4479531	0	0	0	0	0	0	0	0	0	157.9799498	768.8357557	926.8157055	73	34.04386666	0.004645362
343	46806.2	-7653.92	0.012	0.01	-0.182175934	518.1647949	8.04566288	130.943573	5200.453613	5.934353352	6.939889853	8.74	0.004350011	0.030160018	6.933319939	0.09	20	18	5	57	0	0	10.44807699	10.44807699	10	40.73929223	0.005685308	20.89615399	0	20.89615399	73.13653896	146.2730779	83.58461595	114.9288469	229.8576939	188.0653859	156.7211549	344.7865408	0	0	0	0	52.24038497	31.34423098	0	83.58461595	52.24038497	31.34423098	83.58461595	0	0	0	0	0	0	0	0	0	240.3057709	188.0653859	428.3711568	57	40.73929223	0.005685308
344	46795.7	-7655.34	0.013	0.001	-0.581354439	518.8588257	7.604133606	136.5219269	5208.76123	6.124548912	3.464963221	7.78	0.008089471	0.057542019	7.113198818	0.07	26	12	3	57	0	0	0	0	39311	25	0.0006	72.45456893	31.05195811	113.8571797	72.45456893	579.6365514	227.7143595	289.8182757	807.3509109	765.9483001	331.2208865	1097.169187	10.3506527	0	31.05195811	0	93.15587434	51.75326352	41.40261082	144.9091379	134.5584852	51.75326352	186.3117487	0	0	0	0	0	0	0	0	0	900.5067853	382.9741501	1283.480935	57	25	0.0006
345	51174.1	-8191.97	0.016	0.003	0.092206538	237.1547241	12.41566277	172.5611572	2879.85498	7.037384033	0.871078119	9.94	0.003230897	0.04312299	13.3470643	0.1841	12	4	4	45	0	0	0	0	27972.5	31.78181572	0.00216835	765.2567788	198.7679945	1411.252761	437.2895879	2842.382321	1063.408771	2812.567122	3905.791092	5018.891861	1699.466353	6718.358214	0	0	0	0	0	0	0	0	0	0	0	0	0	0	0	0	0	0	0	0	5018.891861	1699.466353	6718.358214	45	31.78181572	0.00216835
346	49957.7	-7960.27	0.014	0.003	1.443517089	324.2370605	8.765831947	151.2424622	3869.010254	5.726788998	2.182898666	9.82	0.006197937	0.045590365	7.355732238	0.336	6	2	2	38	0	0	20.32397219	0	21674.5	53.5029448	0.003285269	508.0993047	294.6975967	975.550665	447.1273881	1524.297914	528.4232769	2225.474955	2052.721191	3007.947884	1270.248262	4278.196146	0	0	0	0	0	0	0	0	0	0	0	0	0	0	0	0	0	0	0	0	3007.947884	1270.248262	4278.196146	38	53.5029448	0.003285269
347	49875.8	-7946.08	0.008	0.016	-0.494808614	319.2228699	6.582931995	170.5969543	3882.558838	10.84226036	16.96721644	8.76	0.397117885	5.705835018	14.36811394	0.52	31	15	3	63	0	0	0	0	91540.5	36.0993454	0.004925837	1348.794769	212.9675952	1656.414629	23.66306613	638.9027855	70.98919839	3241.84006	709.8919839	3644.112184	307.6198597	3951.732044	70.98919839	0	0	0	165.6414629	0	70.98919839	165.6414629	236.6306613	0	236.6306613	0	0	0	0	0	0	0	0	0	3880.742845	307.6198597	4188.362705	63	36.0993454	0.004925837
348	46295.1	-7595.34	0.008	0.014	-3.836342163	539.8563843	6.752810478	151.5450592	5529.458008	10.19055176	6.994818653	9.68	0.00315845	0.033595669	10.63675822	0.11	13	9	1	82	0	0	0	0	38069	30.15390553	0.002314445	0	0	0	0	0	0	0	0	0	0	0	0	0	0	0	0	0	0	0	0	0	0	0	0	0	0	0	0	0	0	0	0	0	0	82	30.15390553	0.002314445
349	47309.1	-8118.16	0.001	0.01	-0.106332839	484.4827881	6.089107037	80.98758698	5228.095703	6.227160454	4.066190847	8.8	0.007135306	0.054674726	7.662562194	0.0615	17	14	2	69	0	0	0	0	54033.5	44.9	0.0052	71.83344476	133.4049688	71.83344476	82.09536544	277.0718584	892.7870992	359.1672238	1169.858958	420.7387479	1108.287433	1529.026181	0	0	10.26192068	0	10.26192068	41.04768272	10.26192068	51.3096034	20.52384136	41.04768272	61.57152408	0	0	0	51.3096034	0	51.3096034	0	51.3096034	51.3096034	441.2625893	1200.64472	1641.907309	69	44.9	0.0052
350	47309.1	-8118.16	0.017	0.002	-0.106332839	484.4827881	6.089107037	80.98758698	5228.095703	6.227160454	5.065303805	8.8	0.007441639	0.069950195	9.399837186	0.0615	17	14	1	69	0	0	0	0	14469.5	44.9	0.0052	0	0	0	0	0	0	0	0	0	0	0	0	0	0	0	0	0	0	0	0	0	0	0	0	0	0	0	0	0	0	0	0	0	0	69	44.9	0.0052
351	47458.7	-8101.07	0.001	0.009	-0.162437916	465.0253906	7.193534374	57.07619476	5121.57666	8.43931675	15.84996058	6.81	0.085982893	0.488539216	5.681818778	0.85	16	9	1	44	0	0	0	0	32981	558.1383132	0.088199101	0	0	0	0	0	11.78688329	0	11.78688329	0	11.78688329	11.78688329	0	0	0	0	0	11.78688329	0	11.78688329	0	11.78688329	11.78688329	0	0	0	0	0	0	0	0	0	0	23.57376657	23.57376657	44	558.1383132	0.088199101
352	47368.5	-7798.14	0.016	0.018	-0.133476794	451.5675354	11.55897045	51.57082367	4937.978027	14.59416676	4.860265072	9.04	0.00343541	0.034824062	10.13679939	0.0827	17	8	4	93	0	4	41.73790031	166.9516012	4908.5	54.78995722	0.006728591	10.43447508	0	0	0	0	10.43447508	10.43447508	10.43447508	10.43447508	10.43447508	20.86895016	0	0	10.43447508	0	31.30342523	0	10.43447508	31.30342523	41.73790031	0	41.73790031	0	0	0	0	0	0	0	0	0	52.17237539	10.43447508	62.60685047	93	54.78995722	0.006728591
353	42308.1	-7635.89	0.015	0.012	-3.394882381	673.2431641	15.32680511	161.1474915	8927.936523	6.794955254	9.560517126	9.37	0.005703755	0.05616453	9.846938598	0.278	18	21	4	46	0	0	21.78892657	0	5859.5	56.33878993	0.009225065	108.9446329	43.57785315	141.6280227	65.36677972	468.4619214	424.8840682	359.5172885	893.3459896	719.034577	533.8287011	1252.863278	21.78892657	10.89446329	43.57785315	10.89446329	141.6280227	0	87.1557063	141.6280227	206.9948025	21.78892657	228.783729	0	0	0	0	0	0	0	0	0	926.0293794	555.6176276	1481.647007	46	56.33878993	0.009225065
355	52166.3	-8356.47	0.013	0.008	3.423870295	192	6.845526218	94.21877289	2237.705322	8.300274849	3.415533417	8.41	0.005493413	0.042624293	7.759164112	3.85	5	2	0	41	0	0	0	0	22011	23.88595888	0.000916676	0	0	0	0	0	0	0	0	0	0	0	0	0	0	0	0	0	0	0	0	0	0	0	0	0	0	0	0	0	0	0	0	0	0	41	23.88595888	0.000916676
356	51796	-8383.21	0.012	0.012	1.457556784	195	4.439971924	164.7797852	2512.604492	8.582925797	0.749997314	7.98	0.007150991	0.097150078	13.58554052	1.149	8	11	1	45	0	0	0	0	10172	41.9575725	0.00536738	160.3145087	10.01965679	150.2948519	40.07862717	500.9828397	120.2358815	360.7076445	621.2187212	811.5922002	170.3341655	981.9263657	0	0	0	0	0	0	0	0	0	0	0	0	0	0	0	0	0	0	0	0	811.5922002	170.3341655	981.9263657	45	41.9575725	0.00536738
357	51218.3	-8243.91	0.009	0.011	0.124646306	224.8173828	10.9019556	169.336731	2871.837402	8.780395508	2.889684348	10.11	0.008557767	0.050979551	5.957109022	0.655	11	7	2	22	0	0	51.91980874	0	35892.5	32.98733286	0	176.5273497	134.9915027	332.286776	72.68773224	716.4933607	425.7424317	716.4933607	1142.235792	1225.307486	633.4216667	1858.729153	10.38396175	0	0	0	0	0	10.38396175	0	10.38396175	0	10.38396175	0	0	0	0	0	0	0	0	0	1235.691448	633.4216667	1869.113115	22	32.98733286	0
358	51277.1	-8186.5	0.002	0.02	1.234332621	237.3005829	12.71953678	179.1364594	2790.945557	6.892032623	1.06653778	9.96	0.006151886	0.05467453	8.887441997	0.381	12	2	1	45	0	0	0	0	30327	38.84444143	0	656.112035	99.4109144	725.6996751	119.2930973	1501.104807	556.7011206	1600.515722	2057.805928	2882.916518	775.4051323	3658.32165	0	0	0	0	0	0	0	0	0	0	0	0	0	0	0	0	0	0	0	0	2882.916518	775.4051323	3658.32165	45	38.84444143	0
359	40388.3	-8083.46	0.001	0.004	-1.172002077	565.1134033	9.16615963	12.48890686	10865.46777	13.47214031	2.630992756	9.06	0.006117945	0.048721366	7.963681596	0.1014	18	29	1	63	0	0	0	0	24164	90.07840424	0.014380938	0	60.80584427	0	60.80584427	40.53722951	273.6262992	121.6116885	314.1635287	40.53722951	395.2379877	435.7752173	0	10.13430738	0	0	0	60.80584427	10.13430738	60.80584427	0	70.94015165	70.94015165	0	0	0	0	0	0	0	0	0	40.53722951	466.1781394	506.7153689	63	90.07840424	0.014380938
360	40779	-7855.11	0.014	0.008	-1.202985466	484	6.798777103	11.72458458	10417.06641	9.552708626	30.79698834	7.42	0.085231074	0.614258424	7.206977399	0.14	33	8	2	67	0	0	0	0	11454	1250.5002	0.219386	0	0	0	0	0	0	0	0	0	0	0	0	0	0	0	0	0	0	0	0	0	0	70.88453693	0	0	28.35381477	70.88453693	28.35381477	70.88453693	28.35381477	99.23835171	70.88453693	28.35381477	99.23835171	67	1250.5002	0.219386
361	40773.4	-7964.71	0.002	0.007	-1.917415261	510.7810364	14.41603851	7.130711555	10464.5166	5.483111858	30.86416964	7.65	0.069419518	0.563904053	8.123134087	0.15	21	11	6	48	0	8	3434.568388	726.006326	21102	1570.52617	0.362300309	0	0	0	0	0	0	0	0	0	0	0	0	0	0	0	0	0	0	0	0	0	0	5668.434007	1368.242691	1926.709096	418.8498035	7036.676698	2345.558899	7595.143103	1787.092495	9382.235597	7595.143103	1787.092495	9382.235597	48	1570.52617	0.362300309
362	42423.5	-7922.48	0.014	0.006	-6.705209613	601.4817505	5.489058495	139.5940857	8948.930664	6.443022251	0.996213225	9.76	0.011041943	0.097152899	8.798532921	0.819	21	22	7	31	10	2	14059.97802	0	11102	63.35315583	0.00432234	1812.891148	0	4471.798166	282.0052898	14382.26978	40.28646996	6566.694604	14422.55625	20666.95909	322.2917597	20989.25085	0	0	0	0	0	0	0	0	0	0	0	0	0	0	0	0	0	0	0	0	20666.95909	322.2917597	20989.25085	31	63.35315583	0.00432234
364	50222.9	-8109.71	0.007	0.014	2.108650623	285.4099426	9.162535667	34.05426788	3679.819824	11.29976368	9.419282714	7.72	0.016157323	0.127870658	7.91409926	0.31	31	9	4	70	0	0	32.95289012	0	75331	265.7312925	0.047407017	0	0	0	0	10.98429671	0	0	10.98429671	10.98429671	0	10.98429671	0	0	0	0	0	0	0	0	0	0	0	0	0	0	0	0	0	0	0	0	10.98429671	0	10.98429671	70	265.7312925	0.047407017
365	49757.9	-8092.52	0.018	0.02	3.129686564	324.1054688	6.359380245	54.87045288	4052.577637	12.07805252	1.505105105	8.9	0.005858043	0.045471638	7.762257464	0.09	12	3	2	52	0	0	10.12779482	0	18683	56.6893424	0.004351156	50.63897408	30.38338445	40.51117926	10.12779482	141.7891274	192.4281015	131.6613326	334.2172289	232.9392808	232.9392808	465.8785615	0	0	0	0	0	0	0	0	0	0	0	0	0	0	0	0	0	0	0	0	232.9392808	232.9392808	465.8785615	52	56.6893424	0.004351156
368	46919.1	-8061.68	0.019	0.018	-2.241945103	489	1.643009186	55.24615479	5426.602051	10.66883469	8.683456025	9.09	0.001680326	0.056920139	33.87446186	0.075	31	9	0	73.5	0	0	0	0	1565.5	38.7	0.0053	0	0	0	0	0	0	0	0	0	0	0	0	0	0	0	0	0	0	0	0	0	0	0	0	0	0	0	0	0	0	0	0	0	0	73.5	38.7	0.0053
369	46919.1	-8061.68	0.02	0.012	-2.241945103	489	1.643009186	55.24615479	5426.602051	10.66883469	13.6207256	9.09	0.001550705	0.028150816	18.15355983	0.075	31	9	2	73.5	0	0	0	0	3712	38.7	0.0053	0	0	0	0	0	0	0	0	0	0	0	0	0	0	0	0	0	0	0	0	0	0	0	0	0	0	0	0	0	0	0	0	0	0	73.5	38.7	0.0053
370	46717	-8574	0.016	0.003	-2.849275827	554.5024414	12.1599226	23.1550827	5950.717285	9.419763565	6.194333865	8.28	0.00351984	0.03466908	9.849618164	0.06	31	24	3	56	0	1	0	0	32991.5	47.64836969	0.006751793	31.38254543	31.38254543	20.92169695	83.6867878	125.5301817	303.3646058	167.3735756	428.8947875	177.8344241	418.433939	596.2683631	0	0	0	0	0	20.92169695	0	20.92169695	0	20.92169695	20.92169695	0	0	0	0	0	0	0	0	0	177.8344241	439.355636	617.1900601	56	47.64836969	0.006751793
373	40743.2	-7187.72	0.017	0.01	-3.507813871	435.2238464	8.450511932	131.9250336	10215.09375	7.923003674	12.92420196	8.38	0.052924763	0.394869294	7.460955357	4.11	25	8	2	51	0	0	704.1504842	134.1239017	41063	933.4914778	0.1926711	0	0	0	0	0	0	0	0	0	0	0	0	0	0	0	0	0	0	0	0	0	0	0	0	0	0	0	0	0	0	0	0	0	0	51	933.4914778	0.1926711
375	40372.6	-8363.94	0.019	0.003	-3.510547519	596.1888428	12.59624672	15.3944931	10991.28125	7.633238316	1.860281021	9.05	0.003578229	0.047121388	13.16891345	0.0397	18	19	3	59	0	0	0	0	35503	21.84092815	0.001117591	0	40.53930513	0	70.94378399	91.21343655	516.8761405	111.4830891	608.089577	91.21343655	628.3592296	719.5726661	0	0	0	0	0	30.40447885	0	30.40447885	0	30.40447885	30.40447885	0	0	0	0	0	0	0	0	0	91.21343655	658.7637084	749.977145	59	21.84092815	0.001117591
377	40292.7	-7624.57	0.011	0.008	-3.227953076	509	6.43806982	97.94038391	10786.08398	13.39701843	8.685620822	8.4	0.020779361	0.199501379	9.600939076	2.09	24	14	3	63	0	0	21.09179777	0	41073	491.4600249	0.099421568	0	0	0	0	0	0	0	0	0	0	0	0	0	0	0	0	0	0	0	0	0	0	21.09179777	0	42.18359553	0	21.09179777	42.18359553	63.2753933	0	63.2753933	63.2753933	0	63.2753933	63	491.4600249	0.099421568
378	40228.9	-7203.93	0.002	0.006	-0.768255055	462.1912231	10.95619583	17.90705872	10708.0459	7.907969475	1.994234594	9.3	0.013973903	0.119921248	8.581800518	0.0445	21	14	2	56	0	0	10.03242845	0	19109	71.81926825	0.012127376	150.4864267	10.03242845	110.3567129	30.09728535	311.0052819	130.4215698	300.9728535	441.4268518	571.8484216	170.5512836	742.3997053	40.1297138	0	10.03242845	0	60.1945707	20.0648569	50.16214225	80.2594276	110.3567129	20.0648569	130.4215698	0	0	0	0	0	0	0	0	0	682.2051346	190.6161405	872.8212751	56	71.81926825	0.012127376
379	40528.4	-8521.25	0.011	0.012	-4.898494933	633.6507568	12.70511627	10.00333405	10915.14941	5.797306061	2.632295852	9.27	0.003176537	0.07027895	22.12439207	0.054	20	14	1	64	0	0	0	0	20548.5	46.68252436	0.005512444	0	0	29.68908707	19.79272471	59.37817413	69.27453649	49.48181178	128.6527106	89.0672612	89.0672612	178.1345224	0	9.896362355	0	0	29.68908707	49.48181178	9.896362355	79.17089884	29.68908707	59.37817413	89.0672612	0	0	0	0	0	0	0	0	0	118.7563483	148.4454353	267.2017836	64	46.68252436	0.005512444
380	40697.4	-8505.9	0.008	0.011	-5.409404501	624.9860229	16.31171036	10.52785587	10755.7959	6.635380745	5.126238733	7.94	0.003886761	0.035068202	9.022474497	0.06	8	8	2	54	0.1	0	0	0	7433	47.48462959	0.006728591	52.44202235	10.48840447	41.95361788	10.48840447	136.3492581	62.93042682	115.3724492	199.2796849	230.7448984	83.90723576	314.6521341	20.97680894	0	20.97680894	0	20.97680894	0	41.95361788	20.97680894	62.93042682	0	62.93042682	0	0	0	0	0	0	0	0	0	293.6753252	83.90723576	377.5825609	54	47.48462959	0.006728591
381	40754.2	-8498.23	0.004	0.004	-5.845558882	618.5626831	17.1886673	12.984231	10701.22852	9.294295311	9.438904608	8.18	0.0036545	0.06097066	16.68372144	0.08	24	38	5	74	2	0	194.9209049	173.2630266	79302.5	54.11255411	0.008306752	10.82893916	10.82893916	64.97363496	0	10.82893916	64.97363496	86.63151329	75.80257413	86.63151329	75.80257413	162.4340874	21.65787832	0	10.82893916	0	43.31575664	108.2893916	32.48681748	151.6051483	75.80257413	108.2893916	184.0919657	10.82893916	0	10.82893916	0	10.82893916	10.82893916	21.65787832	0	21.65787832	184.0919657	184.0919657	368.1839315	74	54.11255411	0.008306752
382	40726.5	-8447.15	0.007	0.001	-5.409244761	606	13.08070469	7.37658453	10704.33691	10.52352047	11.53336388	8.2	0.019059705	2.813337702	147.6065711	0.09	17	18	7	93	32	9	100.8658219	840.5485159	36901.5	204.1124421	0.034288998	0	0	0	0	0	0	0	0	0	0	0	212.9389574	0	168.1097032	11.20731355	706.0607534	212.9389574	392.2559741	918.9997108	1087.109414	224.1462709	1311.255685	78.45119482	0	22.41462709	22.41462709	78.45119482	44.82925418	100.8658219	22.41462709	123.280449	1187.975236	246.560898	1434.536134	93	204.1124421	0.034288998
384	40380.4	-8606.16	0.006	0.015	-6.405406803	627.5878906	10.9133215	17.18705559	10933.88184	9.346589088	6.698722986	8.547142097	0.004681888	0.10699766	22.85352832	0.086865065	20	31	2	71	0	0	30.30270829	0	23726	32.76139223	0.004470365	40.40361105	0	0	20.20180553	10.10090276	10.10090276	60.60541658	20.20180553	50.50451382	30.30270829	80.80722211	20.20180553	0	0	0	40.40361105	30.30270829	20.20180553	70.70631934	60.60541658	30.30270829	90.90812487	0	0	0	0	0	0	0	0	0	111.1099304	60.60541658	171.715347	71	32.76139223	0.004470365
390	41232.5	-8523.91	0.017	0.004	-0.621720195	621	8.677556038	108.6691132	10283.21289	9.727994919	0.684070583	9.57	0.003739405	0.065269494	17.45451322	0.03	5	14	2	55	2	0	0	0	6750	34.96464375	0.006440855	229.1211471	0	169.350413	29.88536701	249.0447251	89.65610102	428.3569271	338.7008261	647.5162851	119.541468	767.0577532	9.961789002	0	59.77073401	0	29.88536701	49.80894501	69.73252302	79.69431202	99.61789002	49.80894501	149.426835	0	0	0	0	0	0	0	0	0	747.1341752	169.350413	916.4845882	55	34.96464375	0.006440855
391	45785.7	-8320.66	0.017	0.001	-4.289775312	740	8.087130547	9.606561661	6395.318359	7.860131264	8.351736951	8.83	0.008378624	0.071594237	8.544868107	0.1	21	24	5	52	0	29	43.58149714	10.89537429	21588.5	40.7251023	0.005001328	0	0	0	0	0	0	0	0	0	0	0	0	0	0	0	0	0	0	0	0	0	0	43.58149714	0	87.16299428	0	43.58149714	87.16299428	130.7444914	0	130.7444914	130.7444914	0	130.7444914	52	40.7251023	0.005001328
392	45065.1	-8305.7	0.018	0.001	-2.579782218	768	6.925951004	49.54231262	6926.696777	6.429586887	7.246030228	8.85	0.009838974	0.081699031	8.303612856	0.06	12	30	2	58	0	1	0	0	27135.5	23.19109462	0.001186679	10.71999852	21.43999705	21.43999705	10.71999852	96.47998671	21.43999705	64.31999114	117.9199838	128.6399823	53.59999262	182.2399749	0	0	10.71999852	0	10.71999852	32.15999557	10.71999852	42.87999409	21.43999705	32.15999557	53.59999262	0	0	0	0	0	0	0	0	0	150.0799793	85.75998819	235.8399675	58	23.19109462	0.001186679
393	45193.4	-8429.15	0.006	0.019	-4.253572583	755.1726685	4.902960777	20.35655022	6907.729492	6.936085701	11.19134961	8.95	0.010752302	0.089838528	8.355283176	0.08	11	42	5	71	0	0	6909.088724	2706.426475	72517	233.0259027	0.033888809	22.00346727	0	0	0	176.0277382	0	22.00346727	176.0277382	198.0312055	0	198.0312055	22.00346727	0	0	0	22.00346727	0	22.00346727	22.00346727	44.00693455	0	44.00693455	0	0	0	0	0	0	0	0	0	242.03814	0	242.03814	71	233.0259027	0.033888809
394	45284.5	-8273.95	0.02	0.006	-2.84164057	753.6946411	9.221966743	13.02813911	6737.73291	7.204600811	5.746525793	9.4	0.006575632	0.089262387	13.57472286	0.0512	36	20	4	74	0	3	31.31703198	0	7499.771652	68.33090379	0.006992929	20.87802132	0	31.31703198	73.07307463	104.3901066	62.63406397	125.2681279	167.0241706	156.5851599	135.7071386	292.2922985	10.43901066	0	31.31703198	0	52.19505331	0	41.75604264	52.19505331	93.95109595	0	93.95109595	0	0	0	0	0	0	0	0	0	250.5362559	135.7071386	386.2433945	74	68.33090379	0.006992929
398	50822.8	-8266.17	0.012	0.018	0.918412089	242.9399414	6.989002705	56.51596069	3217.466309	6.320524693	2.737706499	9.21	0.004129403	0.049433538	11.97111011	0.049	15	18	1	67	0	0	0	0	8265.5	56.6893424	0.008702311	174.3161926	51.2694684	164.0622989	92.28504313	379.3940662	717.7725576	481.933003	1097.166624	717.7725576	861.3270692	1579.099627	0	0	0	10.25389368	0	10.25389368	10.25389368	10.25389368	0	20.50778736	20.50778736	0	0	0	0	0	0	0	0	0	717.7725576	881.8348565	1599.607414	67	56.6893424	0.008702311
399	50753.4	-8442.28	0.004	0.02	2.325859308	261.48703	8.173436165	42.4908371	3369.033691	10.3193531	10.26518392	8.26	0.015417872	0.158944344	10.30909771	0.36	43	13	6	78	15	1	54.94555028	0	59815	44.5	0.0065	120.8802106	54.94555028	274.7277514	65.93466033	846.1614742	109.8911006	516.4881726	956.0525748	1241.769436	230.7713112	1472.540747	0	0	0	0	0	0	0	0	0	0	0	0	0	0	0	0	0	0	0	0	1241.769436	230.7713112	1472.540747	78	44.5	0.0065
400	50755.4	-8215.28	0.009	0.018	0.975111932	243.9534149	7.54069376	100.4008865	3250.367676	12.52462959	17.97597732	9.02	0.007434993	0.082448235	11.08921488	0.1106	43	13	0	78	0	0	0	0	1831	44.5	0.0065	0	0	0	0	0	0	0	0	0	0	0	0	0	0	0	0	0	0	0	0	0	0	0	0	0	0	0	0	0	0	0	0	0	0	78	44.5	0.0065
402	50554.6	-8157.49	0.002	0.011	1.229115158	257.337616	9.790027618	59.3867836	3400.3396	10.57416344	6.731820126	8.76	0.003767854	0.046927734	12.45476444	0.0613	15	21	3	72	0	0	0	0	7152	26.106934	0.003435123	31.7688358	31.7688358	95.3065074	137.6649551	95.3065074	63.5376716	296.5091341	158.844179	222.3818506	232.9714625	455.3533131	31.7688358	0	21.17922387	0	74.12728353	21.17922387	52.94805967	95.3065074	127.0753432	21.17922387	148.2545671	0	0	0	0	0	0	0	0	0	349.4571938	254.1506864	603.6078802	72	26.106934	0.003435123
403	46312.6	-8266.02	0.007	0.005	0.894358389	587.2216187	18.49662971	78.817276	5983.862793	6.075426579	5.026472984	9.03	0.004209653	0.038415725	9.125627457	0.055	14	19	4	66	0	0	10.31935424	10.31935424	31312	36.7	0.0045	82.55483389	61.91612542	82.55483389	154.7903135	185.7483763	330.2193356	381.8161068	515.9677118	350.858044	546.9257745	897.7838186	41.27741695	20.63870847	113.5128966	30.95806271	361.1773983	123.8322508	206.3870847	485.0096491	515.9677118	175.429022	691.3967338	0	0	0	0	0	0	0	0	0	866.8257559	722.3547966	1589.180552	66	36.7	0.0045
404	46312.6	-8266.02	0.006	0.005	0.894358389	587.2216187	18.49662971	78.817276	5983.862793	6.075426579	5.968810798	9.03	0.006289911	0.035951845	5.715795502	0.055	14	19	4	66	8	0	0	10.55026166	47889.5	36.7	0.0045	105.5026166	31.65078498	73.85183162	94.95235494	453.6612514	411.4602047	305.9575881	865.1214561	633.0156996	538.0633446	1171.079044	0	10.55026166	0	0	105.5026166	31.65078498	10.55026166	137.1534016	105.5026166	42.20104664	147.7036632	0	0	0	0	0	0	0	0	0	738.5183162	580.2643913	1318.782707	66	36.7	0.0045
405	46396.5	-8356.35	0.01	0.008	0.495034665	563.3285522	14.59085464	83.82019043	5992.960449	10.71750259	5.099700989	7.98	0.021537288	0.134509696	6.245433315	0.467	14	17	6	46	17	0	174.0462556	92.14213533	28756.14731	529.5846254	0.087638118	40.95206015	51.19007518	174.0462556	61.42809022	235.4743458	153.5702256	327.6164812	389.0445714	450.4726616	266.188391	716.6610526	51.19007518	40.95206015	143.3322105	30.71404511	1545.940271	419.7586165	266.188391	1965.698887	1740.462556	491.4247218	2231.887278	20.47603007	0	0	0	20.47603007	0	20.47603007	0	20.47603007	2211.411248	757.6131127	2969.024361	46	529.5846254	0.087638118
409	39631.8	-8757.07	0.007	0.006	-3.075150192	620.4067383	6.531319141	88.81170654	11124.10938	10.83876896	10.63643431	8.06	0.031953096	0.258915715	8.102993056	0.594	29	7	2	70	0	0	54.86112361	0	7499.771652	132.3789589	0.028688938	0	0	0	0	0	0	0	0	0	0	0	0	0	0	0	0	10.97222472	0	10.97222472	0	10.97222472	10.97222472	0	0	0	32.91667417	0	32.91667417	0	32.91667417	32.91667417	0	43.88889889	43.88889889	70	132.3789589	0.028688938
411	46497.1	-8387.72	0.016	0.002	-1.516513169	553.5744629	10.92249107	49.66843414	5949.281738	8.184580803	8.40246323	8.47	0.007971966	0.07055575	8.850483055	0.15	10	22	3	94	0	0	0	21.58704489	4538.5	71.36246725	0.010378198	10.79352244	0	21.58704489	21.58704489	64.76113467	64.76113467	53.96761222	129.5222693	97.141702	86.34817956	183.4898816	0	0	0	0	53.96761222	21.58704489	0	75.55465711	53.96761222	21.58704489	75.55465711	0	0	0	0	0	0	0	0	0	151.1093142	107.9352244	259.0445387	94	71.36246725	0.010378198
412	46517.1	-8386.63	0.01	0.005	-1.642114818	552.1898193	10.21858692	57.92966461	5935.231934	8.082655907	5.653873773	8.75	0.003476704	0.042659859	12.2702016	0.05	17	33	3	90	0	0	0	0	34530	90.78364442	0.011613405	115.6712195	42.06226163	84.12452326	10.51556541	630.9339244	273.4047006	252.3735698	904.338625	830.7296671	325.9825276	1156.712195	31.54669622	10.51556541	10.51556541	0	105.1556541	73.60895785	52.57782703	178.7646119	147.2179157	84.12452326	231.342439	0	0	0	0	0	0	0	0	0	977.9475828	410.1070509	1388.054634	90	90.78364442	0.011613405
413	48628.9	-8401.34	0.005	0.008	-0.924984217	445.3367004	16.66320229	7.11297369	4739.020508	8.386459351	2.846936761	9.33	0.004405469	0.042094847	9.555134084	0.1	8	1	2	40.5	0	0	0	0	15827	58.6	0.0056	322.1179866	39.04460443	458.7741021	97.61151108	2781.928066	234.2676266	917.5482042	3016.195692	3562.820155	370.9237421	3933.743897	19.52230222	0	9.761151108	0	9.761151108	9.761151108	29.28345333	19.52230222	39.04460443	9.761151108	48.80575554	0	0	0	0	0	0	0	0	0	3601.864759	380.6848932	3982.549652	40.5	58.6	0.0056
414	48628.9	-8401.34	0.01	0.011	-0.924984217	445.3367004	16.66320229	7.11297369	4739.020508	8.386459351	3.232364649	9.33	0.004405469	0.042094847	9.555134084	0.1	8	1	2	40.5	0	0	0	0	15827	58.6	0.0056	111.0871504	111.0871504	161.5813097	100.9883186	515.0404247	292.8661238	484.7439291	807.9065485	787.7088848	504.9415928	1292.650478	0	0	70.691823	10.09883186	222.1743008	50.49415928	80.79065485	272.6684601	292.8661238	60.59299114	353.459115	0	0	0	0	0	0	0	0	0	1080.575009	565.534584	1646.109593	40.5	58.6	0.0056
415	52758.5	-8980.74	0.009	0.014	2.280756466	184.8277283	7.931965828	42.20995712	2426.66333	7.198219299	1.997	8.45	0.076836407	0.532257264	6.927149313	0.13	27	15	4	54	0	0	0	0	41447.5	355.6870219	0.04063336	20.65445717	20.35237503	40.65320991	49.98057251	142.2862347	112.2933526	237.5262575	255.212165	233.755957	228.8322159	557.105276	0	0	0	0	0	0	0	0	0	0	10.08380121	0	0	0	0	0	0	0	0	0	262.7855075	228.8322159	603.6078802	54	355.6870219	0.04063336
416	47527.7	-8952.3	0.001	0.01	-7.30146265	594.6782227	14.01581097	66.962677	5766.263184	7.316997528	2.369333882	9.47	0.005056084	0.037789125	7.473990741	0.07	11	2	1	55	0	0	0	0	13160	54.04704255	0.004424904	50.29058461	30.17435077	50.29058461	50.29058461	181.0461046	110.6392861	181.0461046	291.6853907	281.6272738	191.1042215	472.7314953	0	0	0	10.05811692	10.05811692	20.11623384	10.05811692	30.17435077	10.05811692	30.17435077	40.23246769	0	0	0	0	0	0	0	0	0	291.6853907	221.2785723	512.963963	55	54.04704255	0.004424904
418	45804.3	-8836.91	0.003	0.012	-4.709537372	886.9658813	22.94264603	10.41118813	6747.912109	6.379936695	4.797580351	8.76	0.006115339	0.050861332	8.317009409	0.0651	8	15	4	69	20	0	0	41.89299236	41761	83.21834072	0.009290724	41.89299236	52.36624045	41.89299236	115.205729	178.0452175	136.1522252	251.3579542	314.1974427	261.8312023	303.7241946	565.5553969	10.47324809	0	0	0	31.41974427	31.41974427	10.47324809	62.83948854	41.89299236	31.41974427	73.31273663	0	0	0	0	0	0	0	0	0	303.7241946	335.1439389	638.8681335	69	83.21834072	0.009290724
419	41654.9	-8613.25	0.006	0.008	-4.381593134	574.4152832	7.043214321	44.31333923	9948.996094	11.53535557	27.64084507	7.29	0.061814953	0.314608802	5.089525863	0.189	30	14	7	58	5	8	40.84996405	599.1328061	70569	138.6424135	0.024507497	13.61665468	0	0	0	0	0	13.61665468	0	13.61665468	0	13.61665468	108.9332375	0	122.5498922	13.61665468	149.7832015	108.9332375	245.0997843	258.716439	381.2663311	122.5498922	503.8162233	40.84996405	27.23330937	27.23330937	13.61665468	68.08327342	40.84996405	68.08327342	40.84996405	108.9332375	462.9662592	163.3998562	626.3661155	58	138.6424135	0.024507497
420	41167.2	-8923.92	0.018	0.012	-0.517234564	587.0875244	19.49803543	153.5120392	10335.72852	8.756267548	1.230032184	9.08	0.010176733	0.054855342	5.390270335	0.024	15	15	1	77	0	0	0	0	6030.5	65.07705123	0.007769921	182.054115	50.57058749	222.510585	91.02705749	515.8199924	424.7929349	546.1623449	940.6129274	920.3846924	566.3905799	1486.775272	50.57058749	0	20.228235	30.3423525	20.228235	0	101.141175	20.228235	91.02705749	30.3423525	121.36941	0	0	0	0	0	0	0	0	0	1011.41175	596.7329324	1608.144682	77	65.07705123	0.007769921
422	41205.4	-8930.67	0.007	0.003	-2.269677222	578.9031372	16.9689045	164.5884705	10315.15332	7.733628273	0.980567158	9.51	0.000478518	0.083671441	174.855368	0.09	22	18	3	48	0	0	19.96072251	0	23675	46.52534414	0.004395107	369.2733664	9.980361254	718.5860103	29.94108376	998.0361254	139.7250576	1127.780822	1137.761183	2085.895502	179.6465026	2265.542005	0	0	29.94108376	0	29.94108376	0	29.94108376	29.94108376	59.88216752	0	59.88216752	0	0	0	0	0	0	0	0	0	2145.77767	179.6465026	2325.424172	48	46.52534414	0.004395107
423	41710.3	-8788.05	0.007	0.016	-5.485208601	602.6390991	11.02969646	19.07555771	9984.173828	6.032812119	5.655123005	8.63	0.0032211	0.045697318	14.18686722	0.0561	1	14	1	74	0	0	0	0	61748	62.74211073	0.010198021	113.1250909	143.9773884	205.6819835	0	236.534281	236.534281	462.7844628	473.068562	555.3413553	380.5116694	935.8530248	10.28409917	0	0	0	20.56819835	10.28409917	10.28409917	30.85229752	30.85229752	10.28409917	41.13639669	0	0	0	0	0	0	0	0	0	586.1936529	390.7957686	976.9894214	74	62.74211073	0.010198021
424	41669.9	-8851.9	0.007	0.008	-6.668372214	611.8902588	11.98292446	46.33061218	10050.65918	5.808823586	4.28872046	7.15	0.005875023	0.060234749	10.2526831	0.03	15	10	3	59	2	0	0	0	37052.5	17.83431493	0	20.62353555	51.55883888	51.55883888	51.55883888	257.7941944	216.5471233	175.3000522	474.3413177	329.9765688	319.664801	649.6413699	10.31176778	10.31176778	10.31176778	0	10.31176778	20.62353555	30.93530333	30.93530333	30.93530333	30.93530333	61.87060665	0	0	0	0	0	0	0	0	0	360.9118721	350.6001044	711.5119765	59	17.83431493	0
426	51421.9	-9238.26	0.008	0.005	1.654409707	344.4391174	19.96102715	23.55071831	3391.64209	8.166848183	0.951823947	9.36	0.002295579	0.026667549	11.61691626	0.1085	9	1	2	53	0	0	0	0	18949	58.24247507	0.007823139	403.864076	40.3864076	595.6995121	20.1932038	1585.166498	676.4723273	1060.143199	2261.638826	2584.730086	737.0519387	3321.782025	0	0	0	0	20.1932038	10.0966019	0	30.2898057	20.1932038	10.0966019	30.2898057	0	0	0	0	0	0	0	0	0	2604.92329	747.1485406	3352.071831	53	58.24247507	0.007823139
427	42518.1	-8954.61	0.013	0.015	-7.036654383	673.5369263	17.37852859	9.740562439	9375.481445	4.987678528	1.679995706	8.41	0.003160591	0.047734783	15.10311932	0.0337	12	20	3	74	30	0	0	20.28939373	4998	60.2	0.0109	0	0	0	0	0	0	0	0	0	0	0	0	0	0	0	0	0	0	0	0	0	0	0	0	0	0	0	0	0	0	0	0	0	0	74	60.2	0.0109
428	42815.4	-8848.64	0.009	0.006	-11.59602356	681.8110352	17.15494919	42.81193542	9068.047852	9.526591301	9.647299311	9.67	0.001565499	0.047685391	30.46018618	0.1251	20	15	1	67	0	0	0	0	2065.5	41.75777454	0.004661953	0	0	0	0	0	0	0	0	0	0	0	0	0	0	0	0	0	0	0	0	0	0	0	0	0	0	0	0	0	0	0	0	0	0	67	41.75777454	0.004661953
430	42526.6	-8940.02	0.016	0.02	-6.73948608	668.1419678	17.59592438	7.745723248	9360.450195	5.868265629	4.091974313	8.22	0.001902864	0.031305617	16.45184154	0.06	15	14	1	90	0	0	10.33846895	0	2311	38.65182437	0.007120073	0	0	0	0	0	0	0	0	0	0	0	0	0	0	0	0	0	0	0	0	0	0	0	0	0	0	0	0	0	0	0	0	0	0	90	38.65182437	0.007120073
431	42562.2	-8544.71	0.001	0.013	-13.50800908	585.6869507	9.975601196	82.30289459	9123.999023	7.663160324	7.180338779	9.35	0.003066859	0.028506327	9.294958457	0.0924	28	21	4	75	0	0	21.20157337	0	5945.5	89.47181566	0.007691437	63.60472011	21.20157337	53.00393342	53.00393342	286.2212405	243.8180937	190.8141603	530.0393342	402.829894	318.0236005	720.8534945	10.60078668	10.60078668	53.00393342	0	95.40708016	42.40314674	74.20550679	137.8102269	159.0118003	53.00393342	212.0157337	0	0	0	0	0	0	0	0	0	561.8416943	371.027534	932.8692282	75	89.47181566	0.007691437
432	47527.4	-9103.06	0.016	0.001	-6.788705721	613.8568726	14.91965866	27.55095673	5786.344238	11.6665926	5.075326285	8.97	0.00507814	0.06108683	12.02937099	0.09	15	12	2	73	0	0	0	0	13521.5	40.17930196	0.007850023	220.3181312	31.47401875	304.2488479	52.45669791	870.7811854	136.3874146	608.4976958	1007.1686	1395.348165	220.3181312	1615.666296	20.98267917	0	10.49133958	0	115.4047354	0	31.47401875	115.4047354	146.8787542	0	146.8787542	0	0	0	0	0	0	0	0	0	1542.226919	220.3181312	1762.54505	73	40.17930196	0.007850023
433	46102.1	-9131.83	0.007	0.014	0.487443238	845.8320313	21.93660927	58.50681305	6652.205566	8.525824547	9.890323207	8.86	0.004956565	0.029703013	5.992660845	0.05	22	16	2	78	0	0	0	115.2810975	16313.5	11.38848397	0	0	10.48009977	0	0	0	10.48009977	10.48009977	10.48009977	0	20.96019954	20.96019954	0	0	0	0	0	0	0	0	0	0	0	0	0	0	0	0	0	0	0	0	0	20.96019954	20.96019954	78	11.38848397	0
439	40483.8	-9467.18	0.005	0.015	-2.489884973	519.3660278	16.08075142	155.2200165	10107.93555	8.824210167	5.170816634	9.27	0.010138879	0.704249923	69.46033413	0.27	18	10	2	28	0	0	0	0	14583	58.84706824	0.003387578	233.9402294	37.43043671	224.5826202	140.3641377	804.7543892	65.50326424	636.317424	870.2576535	1263.277239	243.2978386	1506.575078	0	0	0	0	0	0	0	0	0	0	0	0	0	0	0	0	0	0	0	0	1263.277239	243.2978386	1506.575078	28	58.84706824	0.003387578
440	46881.2	-9275.92	0.002	0.018	0.975646615	755.8535156	23.23262978	74.90296173	6033.332031	6.934588909	3.982200506	9.32	0.003141047	0.033820325	10.76721393	0.07	10	3	5	72	5	0	0	0	38739	68.45958722	0.008849808	0	31.06187377	103.5395792	103.5395792	103.5395792	176.0172847	238.1410322	279.5568639	207.0791585	310.6187377	517.6978961	10.35395792	0	31.06187377	0	300.2647798	10.35395792	41.41583169	310.6187377	341.6806115	10.35395792	352.0345694	0	0	0	0	0	0	0	0	0	548.7597699	320.9726956	869.7324655	72	68.45958722	0.008849808
441	47989.3	-9370.69	0.016	0.014	-3.710219558	781.7888794	15.33803177	11.5355072	5313.166992	6.113692284	3.111375347	9.23	0.005079175	0.047488164	9.349582166	0.09	22	9	2	55	5	0	0	0	28453	72.06272339	0.009956034	60.73038579	30.3651929	50.60865483	70.85211676	344.1388528	253.0432741	212.5563503	597.1821269	455.4778934	354.2605838	809.7384772	0	0	0	10.12173097	91.09557869	20.24346193	10.12173097	111.3390406	91.09557869	30.3651929	121.4607716	0	0	0	0	0	0	0	0	0	546.5734721	384.6257767	931.1992488	55	72.06272339	0.009956034
442	41608.9	-9495.8	0.008	0.013	0.412134498	513.8910522	18.25606346	162.0093689	9641.785156	6.850209713	1.903569212	7.49	0.003286402	0.051767267	15.75195822	0.07	16	5	1	70	0	0	0	0	2988.5	40.31785128	0.006751793	40.69976908	20.34988454	20.34988454	40.69976908	50.87471136	132.2742495	122.0993073	183.1489609	111.924365	193.3239032	305.2482681	0	0	10.17494227	0	10.17494227	20.34988454	10.17494227	30.52482681	20.34988454	20.34988454	40.69976908	0	0	0	0	0	0	0	0	0	132.2742495	213.6737877	345.9480372	70	40.31785128	0.006751793
443	41536	-9527.06	0.016	0.014	-0.161411345	510.9707031	20.22692108	162.2653351	9638.90918	6.005230904	4.958719461	8.02	0.002392489	0.032651322	13.64742826	0.06	22	6	1	63	0	0	0	0	6486	14.97077704	0.001149073	40.15664509	10.03916127	70.27412891	40.15664509	130.5090965	50.19580636	160.6265804	180.7049029	240.9398705	100.3916127	341.3314833	10.03916127	0	0	0	20.07832255	0	10.03916127	20.07832255	30.11748382	0	30.11748382	0	0	0	0	0	0	0	0	0	271.0573544	100.3916127	371.4489671	63	14.97077704	0.001149073
444	41711.7	-9467.37	0.019	0.001	-0.223782718	504.5900269	16.89314079	158.1947479	9632.256836	4.743210793	6.142441629	8.45	0.00463848	0.095557191	20.60097079	0.08	21	3	3	62	0	0	20.9937694	0	8673	43.98311049	0.005626494	146.9563858	73.47819289	136.4595011	73.47819289	335.9003104	230.9314634	430.3722727	566.8317738	619.3161972	377.8878492	997.2040464	31.4906541	0	41.9875388	10.4968847	115.4657317	41.9875388	83.97507759	157.4532705	188.9439246	52.4844235	241.4283481	10.4968847	0	0	0	10.4968847	0	10.4968847	0	10.4968847	818.7570065	430.3722727	1249.129279	62	43.98311049	0.005626494
445	41619	-9518.44	0.003	0.018	0.378608376	505.2832642	18.54529953	160.7010956	9617.041016	6.421653748	4.23258726	8.42	0.006948273	0.413402157	59.49710914	0.15	15	5	1	57	0	0	0	0	135	53.33674689	0.008187659	90.38749628	140.602772	70.301386	100.4305514	291.2485991	291.2485991	401.7222057	582.4971983	451.9374814	532.2819225	984.219404	0	0	0	0	0	10.04305514	0	10.04305514	0	10.04305514	10.04305514	0	0	0	0	0	0	0	0	0	451.9374814	542.3249777	994.2624591	57	53.33674689	0.008187659
447	42214.3	-9885	0.01	0.004	-7.117414871	425.3920898	13.2438364	130.4923859	9072.231445	4.804779053	8.236819583	8.37	0.003390599	0.060757154	17.91929804	0.06	8	6	3	57	0	0	0	0	4069.5	41.16963687	0.005745364	64.53576629	172.0953768	107.5596105	118.3155715	268.8990262	494.7742082	462.5063251	763.6732345	440.994403	785.1851566	1226.17956	0	10.75596105	53.77980524	0	21.5119221	10.75596105	64.53576629	32.26788315	75.29172734	21.5119221	96.80364944	0	0	0	0	0	0	0	0	0	516.2861303	806.6970787	1322.983209	57	41.16963687	0.005745364
448	40346.9	-9803.66	0.012	0.002	-4.629480362	426.7219849	13.49448586	141.8152313	9866.050781	7.558855534	3.043602166	8.82	0.007840839	0.062381363	7.955955096	0.07	16	18	2	58	0	0	0	0	29386.5	49.76907151	0.005457135	193.5775646	61.12975725	213.9541504	81.506343	896.569773	489.038058	550.1678152	1385.607831	1304.101488	631.6741582	1935.775646	40.7531715	0	30.56487862	0	30.56487862	20.37658575	71.31805012	50.94146437	101.8829287	20.37658575	122.2595145	0	0	0	0	0	0	0	0	0	1405.984417	652.050744	2058.035161	58	49.76907151	0.005457135
449	39698.1	-9289.42	0.011	0.01	-4.577482462	491.6587219	18.40486145	170.7121277	10623.75879	9.803411484	5.976962943	9.13	0.007877807	0.062325578	7.911539087	0.11	14	22	2	73	0	0	0	0	40657	65.74794866	0.006728591	188.4480051	104.6933362	366.4266766	136.101337	1381.952038	753.7920205	795.669355	2135.744058	1936.826719	994.5866937	2931.413413	20.93866724	10.46933362	41.87733447	0	167.5093379	73.28533533	73.28533533	240.7946732	230.3253396	83.75466895	314.0800085	0	0	0	0	0	0	0	0	0	2167.152059	1078.341363	3245.493422	73	65.74794866	0.006728591
450	38714.1	-9084.09	0.006	0.014	-5.560589369	540.9690552	29.46828079	169.868576	11302.97656	7.68405962	1.756974451	8.4	0.007580072	0.035633475	4.700941495	0.06	18	10	1	67	0	0	0	0	18698.5	17.7154195	0	271.8518913	30.2057657	221.5089485	191.3031828	372.537777	352.4005998	714.8697882	724.9383768	865.8986167	573.9095483	1439.808165	0	0	0	0	0	30.2057657	0	30.2057657	0	30.2057657	30.2057657	0	0	0	0	0	0	0	0	0	865.8986167	604.115314	1470.013931	67	17.7154195	0
452	41123.1	-9322.8	0.008	0.014	-7.269880503	499.8218689	14.65158558	98.42478943	9984.430664	6.646516323	8.965244866	9.13	0.002976965	0.047243127	15.86956078	0.02	18	22	4	79	0	0	98.41065157	207.75582	25178.5	75.38476383	0.011572223	10.93451684	0	0	10.93451684	21.86903368	0	21.86903368	21.86903368	32.80355052	10.93451684	43.73806736	87.47613473	0	65.60710104	0	338.9700221	21.86903368	153.0832358	360.8390557	492.0532578	21.86903368	513.9222915	32.80355052	0	43.73806736	0	32.80355052	43.73806736	76.54161789	0	76.54161789	601.3984262	32.80355052	634.2019768	79	75.38476383	0.011572223
454	44736.7	-9203.17	0.015	0.014	-5.040496245	866.2885132	11.27867126	27.21873856	7594.302734	6.574638367	10.16727048	9.07	0.002182288	0.031936327	14.63433195	0.05	23	18	4	68	1	56	0	0	9301	42.36295968	0.005911896	257.9990785	32.24988481	333.2488097	107.499616	773.9972355	1085.746122	730.9973891	1859.743358	1365.245124	1225.495623	2590.740747	0	0	0	0	21.49992321	10.7499616	0	32.24988481	21.49992321	10.7499616	32.24988481	0	0	0	0	0	0	0	0	0	1386.745047	1236.245584	2622.990631	68	42.36295968	0.005911896
459	41547.1	-12946.4	0.006	0.016	-2.802175283	448.3973389	19.11737251	14.95660591	6529.774414	5.636219501	2.871855813	7.29	0.001680475	0.03192878	18.99985421	0.11	4	8	2	67	0	0	0	0	13450.5	50.27348777	0.005512444	0	246.2344275	0	359.0918734	51.29883906	461.6895515	605.3263009	512.9883906	51.29883906	1067.015852	1118.314691	0	10.25976781	0	0	0	20.51953562	10.25976781	20.51953562	0	30.77930343	30.77930343	0	0	0	10.25976781	0	10.25976781	0	10.25976781	10.25976781	51.29883906	1108.054924	1159.353763	67	50.27348777	0.005512444
461	48633.2	-9650.61	0.005	0.014	-1.701846302	756	4.61605835	14.45686722	4758.76123	8.328597069	3.096710516	9.04	0.0232	0.2022	8.715517241	0.724	13	10	3	44	0	0	0	0	11251.38027	89.47181566	0.01318532	41.22961753	20.61480877	61.8444263	72.15183068	175.2258745	51.53702192	195.8406833	226.7628964	278.2999183	144.3036614	422.6035797	0	0	0	0	0	0	0	0	0	0	0	0	0	0	0	0	0	0	0	0	278.2999183	144.3036614	422.6035797	44	89.47181566	0.01318532
462	48689.5	-9635.89	0.017	0.001	-2.273168385	753.9658203	3.578588009	32.94703674	4747.526855	8.104229927	21.34294204	8.46	0.0164	0.1204	7.341463415	1.679	14	8	3	52	0	2	25.28599159	0	11251.38027	155.0099206	0.023115514	935.5816888	151.7159495	1618.303462	227.5739243	3186.03494	366.6468781	2933.175024	3552.681818	5739.920091	745.9367519	6485.856843	0	0	0	0	0	0	0	0	0	0	0	0	0	0	0	0	0	0	0	0	5739.920091	745.9367519	6485.856843	52	155.0099206	0.023115514
463	46535.7	-9544.96	0.005	0.018	-5.234553173	807.2092896	11.33508205	138.3715363	6054.886719	6.375352859	6.678590301	8.449083234	0.001558692	0.023276128	14.93311571	0.072630183	12	5	0	58	0	0	0	0	5963	29.94155409	0.003447218	0	0	0	0	0	0	0	0	0	0	0	0	0	0	0	0	0	0	0	0	0	0	0	0	0	0	0	0	0	0	0	0	0	0	58	29.94155409	0.003447218
464	46459.4	-9572.15	0.009	0.016	-5.808602065	798.085144	7.955285072	149.083786	6086.248047	11.15377998	10.72206567	9.31	0.002455389	0.022378901	9.114197791	0.17	9	9	0	77	0	0	0	0	8740	15.74703956	0	0	0	0	0	0	0	0	0	0	0	0	0	0	0	0	0	0	0	0	0	0	0	0	0	0	0	0	0	0	0	0	0	0	0	77	15.74703956	0
465	45962.1	-2096.83	0.02	0.016	-0.431980729	383.0716858	13.26573658	104.0141449	4777.45459	6.108288765	5.017220349	8.865879551	0.001793987	0.021850785	12.18001301	0.056672056	8	6	3	55	2	1	0	0	8329.5	21.99155524	0.006751793	42.01248699	168.0499479	136.5405827	420.1248699	672.1997918	1207.859001	766.7278875	1880.058793	850.7528615	1796.033819	2646.78668	0	0	0	10.50312175	0	10.50312175	10.50312175	10.50312175	0	21.00624349	21.00624349	0	0	0	0	0	0	0	0	0	850.7528615	1817.040062	2667.792924	55	21.99155524	0.006751793
466	39393.8	-5844.97	0.006	0.003	0.787632648	392.6165771	3.279450417	65.48335266	11188.58887	7.869729042	0.482224695	8.99	0.004180113	0.167119053	39.9795539	0.0581	24	28	2	66	0	0	0	0	861	38.71581745	0.009725265	98.8982337	9.88982337	207.6862908	0	336.2539946	59.33894022	316.4743478	395.5929348	642.8385191	69.22876359	712.0672826	9.88982337	0	9.88982337	0	98.8982337	39.55929348	19.77964674	138.4575272	118.6778804	39.55929348	158.2371739	0	0	0	0	0	0	0	0	0	761.5163995	108.7880571	870.3044566	66	38.71581745	0.009725265
467	46939	-7610.06	0.003	0.012	-0.409128308	501.9980774	8.453546524	142.2285614	5076.848145	7.286146641	6.215142561	9.09	0.005782366	0.048112642	8.320580537	0.06	24	13	3	67.5	0	0	0	10.5594309	36936.5	44.4	0.00356	31.67829271	0	105.594309	84.47544724	538.5309761	168.9508945	221.748049	707.4818706	675.8035779	253.4263417	929.2299196	0	0	0	0	105.594309	0	0	105.594309	105.594309	0	105.594309	0	0	0	0	0	0	0	0	0	781.3978869	253.4263417	1034.824229	67.5	44.4	0.00356
468	46939	-7610.06	0.003	0.002	-0.409128308	501.9980774	8.453546524	142.2285614	5076.848145	7.286146641	8.152096094	9.09	0.009123026	0.054307313	5.952774112	0.06	24	13	3	67.5	0	0	0	10.64340503	43962.5	44.4	0.00356	127.7208603	21.28681006	234.1549106	138.3642654	734.394947	361.875771	521.5268464	1096.270718	1096.270718	521.5268464	1617.797564	53.21702514	0	21.28681006	0	298.0153408	74.5038352	74.5038352	372.519176	372.519176	74.5038352	447.0230112	0	0	0	0	0	0	0	0	0	1468.789894	596.0306816	2064.820576	67.5	44.4	0.00356
469	48893.6	-9585.52	0.003	0.011	-7.397455782	764.4632568	9.805531502	98.86803436	4709.81543	7.741676331	6.906843639	8.68	0.011	0.085	7.727272727	0.1835	11	10	3	42	0	0	0	10.73978023	10353.58694	85.47999619	0.005705187	741.0448357	139.617143	1385.431649	343.6729673	3361.551211	365.1525277	2609.766595	3726.703739	5488.027696	848.442638	6336.470334	0	0	10.73978023	0	10.73978023	0	10.73978023	10.73978023	21.47956045	0	21.47956045	0	0	0	0	0	0	0	0	0	5509.507257	848.442638	6357.949895	42	85.47999619	0.005705187
470	46650	-6016.07	0.017	0.008	-1.35969533	908.2637329	29.2956543	28.56459618	4319.930176	6.648645878	4.052489386	8.494374609	0.000527213	0.035252454	66.86567668	0.07021111	5	10	0	NA	0	0	0	0	1410	18.01568085	0	0	0	0	0	0	0	0	0	0	0	0	0	0	0	0	0	0	0	0	0	0	0	0	0	0	0	0	0	0	0	0	0	0	0	NA	18.01568085	0
472	45326.6	-9863.09	0.006	0.019	-7.238678053	957.7698975	11.59683418	2.48327589	6720.483398	5.306804657	5.437710438	9	0.001047744	0.028740279	27.43063096	0.03	1	7	1	NA	0	1	0	0	1500.5	32.53852561	0.004439955	0	0	0	0	0	0	0	0	0	0	0	0	0	0	0	0	0	0	0	0	0	0	0	0	0	0	0	0	0	0	0	0	0	0	NA	32.53852561	0.004439955
474	52284	-10308.3	0.001	0.02	2.459632188	464.7899475	9.530144691	49.31397629	2281.485596	5.88553524	1.098050597	8.9	0.006751654	0.068412609	10.13271844	0.23	8	0	2	41	0	0	0	0	11668.5	31.99440311	0.004365708	282.5887133	0	423.8830699	20.18490809	272.4962592	151.3868107	726.6566913	423.8830699	978.9680424	171.5717188	1150.539761	0	0	0	0	0	0	0	0	0	0	0	0	0	0	0	0	0	0	0	0	978.9680424	171.5717188	1150.539761	41	31.99440311	0.004365708
475	53780.9	-9702.46	0.003	0.003	2.466213707	251.839447	10.17144966	10.86937428	1611.192505	5.95522213	2.324569041	8.07	0.003033554	0.041068763	13.53816777	0.09	10	3	1	53	0	0	0	0	12525.5	70.62625715	0.009757575	81.66789279	0	91.87637939	71.4594062	142.9188124	112.2933526	245.0036784	255.212165	316.4630846	183.7527588	500.2158434	0	0	0	0	10.2084866	0	0	10.2084866	10.2084866	0	10.2084866	0	0	0	0	0	0	0	0	0	326.6715712	183.7527588	510.42433	53	70.62625715	0.009757575
476	55044.6	-10084.8	0.018	0.016	1.214078069	100.8157196	4.448150158	147.4790192	545.2265625	5.906380653	1.096012759	8.9	0.0085187	0.307377685	36.08269865	4.08	1	12	1	16	0	0	0	0	46	84.47087444	0.007564095	0	0	0	0	0	0	0	0	0	0	0	0	0	0	0	0	0	0	0	0	0	0	0	0	0	0	0	0	0	0	0	0	0	0	16	84.47087444	0.007564095
477	43914.3	-10525.5	0.01	0.01	-5.898424111	452.5136719	26.71396065	171.211319	7516.316895	10.67865086	2.994552205	9.15	0.006764351	0.036580795	5.407879485	0.275	3	1	2	56	0	0	0	0	9901	39.90504051	0.004455108	20.46391937	40.92783875	10.23195969	10.23195969	112.5515566	173.9433147	81.8556775	286.4948712	143.2474356	225.1031131	368.3505487	0	0	0	0	0	0	0	0	0	0	0	0	0	0	0	0	0	0	0	0	143.2474356	225.1031131	368.3505487	56	39.90504051	0.004455108
478	43823.6	-10513.3	0.011	0.012	-5.849413477	452.8393555	27.17093277	174.6066742	7600.166504	7.644594669	1.713376138	8.98	0.005795949	0.054377589	9.38199922	0.232	4	0	1	31	0	0	0	0	3	92.42827566	0.003274281	20.04872004	10.02436002	60.14616013	30.07308006	50.12180011	10.02436002	120.2923203	60.14616013	130.3166803	50.12180011	180.4384804	0	0	0	0	0	0	0	0	0	0	0	0	0	0	0	0	0	0	0	0	130.3166803	50.12180011	180.4384804	31	92.42827566	0.003274281
481	52548.5	-9884.81	0.008	0.007	1.197050646	385.5834351	14.11658669	22.68831062	2439.696289	8.245373726	5.486500443	7.78	0.01200336	0.050576861	4.21355862	0.1	12	1	2	59	24	0	0	0	439	63.402554	0.010305369	84.64314662	21.16078666	126.9647199	84.64314662	655.9843863	655.9843863	317.4117998	1311.968773	867.5922529	761.7883196	1629.380572	10.58039333	0	0	0	42.32157331	21.16078666	10.58039333	63.48235997	52.90196664	21.16078666	74.06275329	0	0	0	0	0	0	0	0	0	920.4942195	782.9491063	1703.443326	59	63.402554	0.010305369
482	40824.6	-10432.2	0.018	0.02	0.078233063	302.0810547	11.80071163	168.1272888	9090.539063	11.45400429	4.631256413	7.49	0.003139585	0.043188585	13.75614452	0.1	33	8	6	90	36	0	0	20.07623304	19378	80.91471883	0.009033541	0	0	0	0	0	0	0	0	0	0	0	70.26681562	10.03811652	30.11434955	20.07623304	30.11434955	40.15246607	130.4955147	70.26681562	130.4955147	70.26681562	200.7623304	30.11434955	0	0	30.11434955	30.11434955	30.11434955	30.11434955	30.11434955	60.22869911	160.6098643	100.3811652	260.9910295	90	80.91471883	0.009033541
483	40753.1	-10357.4	0.016	0.004	1.627130806	326.7060547	13.5544529	154.4988708	9189.123047	6.303411484	4.4436669	8.49	0.004922041	0.05462039	11.09710179	0.09	6	16	3	55	0	0	0	0	19434.5	14.61065526	0	31.26129503	62.52259006	62.52259006	0	135.4656118	291.7720869	156.3064751	427.2376987	229.2494969	354.294677	583.5441739	0	0	0	0	0	0	0	0	0	0	0	0	0	0	0	0	0	0	0	0	229.2494969	354.294677	583.5441739	55	14.61065526	0
484	40738.8	-9899.18	0.02	0.02	1.734945381	412.43573	12.62500191	111.1277313	9608.481445	6.51877594	1.138140747	8.87	0.006503665	0.049585763	7.624280002	0.013	21	10	2	61	0	0	0	0	10273	28.43946943	0.005457135	20.23247428	10.11623714	151.7435571	20.23247428	222.557217	40.46494855	202.3247428	263.0221656	394.5332484	70.81365997	465.3469083	0	10.11623714	0	0	10.11623714	10.11623714	10.11623714	20.23247428	10.11623714	20.23247428	30.34871141	0	0	0	0	0	0	0	0	0	404.6494855	91.04613424	495.6956198	61	28.43946943	0.005457135
485	41564.3	-9868.52	0.017	0.014	-1.150000334	413.8964844	12.71586704	156.9810791	9311.130859	5.466536999	13.5376701	8.79	0.003276322	0.078149357	23.85277058	0.093	33	11	5	85	0	1	0	204.8058985	3	39.66138694	0.007306045	0	0	0	0	0	0	0	0	0	0	0	22.75621094	0	56.89052736	0	136.5372657	34.13431641	79.6467383	170.6715821	216.184004	34.13431641	250.3183204	45.51242188	0	0	56.89052736	45.51242188	56.89052736	45.51242188	56.89052736	102.4029492	261.6964258	91.02484377	352.7212696	85	39.66138694	0.007306045
486	48097.1	-9571.76	0.008	0.017	1.880109787	808.496521	19.38002396	46.28931046	5085.276855	7.178510666	2.027235922	8.89	0.0073	0.0795	10.89041096	0.1175	14	5	4	63	4	0	0	0	11961.21112	49.76907151	0.006548562	505.2279565	121.2547096	656.7963435	353.6595696	1485.370192	586.0644296	1636.938579	2071.434622	2647.394492	1060.978709	3708.373201	10.10455913	0	10.10455913	10.10455913	293.0322148	161.6729461	30.31367739	454.7051609	313.241333	171.7775052	485.0188383	0	0	0	0	0	0	0	0	0	2960.635825	1232.756214	4193.392039	63	49.76907151	0.006548562
487	40225.4	-10036.4	0.003	0.02	-3.634580731	363.6108398	12.00824451	151.4865875	9715.743164	7.408548832	2.649161099	9.3	0.003969095	0.053972458	13.59817742	0.008	6	14	3	44	0	0	153.7743285	0	32060.5	53.86445119	0.004409955	143.5227066	30.7548657	389.5616322	61.5097314	809.8781301	389.5616322	625.3489359	1199.439762	1342.962469	481.8262293	1824.788698	0	0	0	0	0	0	0	0	0	0	0	0	0	0	0	0	0	0	0	0	1342.962469	481.8262293	1824.788698	44	53.86445119	0.004409955
488	41813.3	-10395.5	0.016	0.004	-0.854161203	294.5847778	15.38759327	159.9227905	8729.37793	4.733325481	3.151416875	9.97	0.005466542	0.119302086	21.82405001	0.21	10	11	3	41	0	0	91.55704204	0	9324.5	48.484306	0.002290082	691.7643176	213.6330981	1027.473472	315.3631448	4343.872994	590.0342709	2248.234032	4933.907265	6063.110784	1119.030514	7182.141298	10.17300467	10.17300467	0	0	0	0	20.34600934	0	10.17300467	10.17300467	20.34600934	0	0	0	0	0	0	0	0	0	6073.283788	1129.203518	7202.487307	41	48.484306	0.002290082
489	41598.5	-10169.3	0.009	0.019	-2.596482575	360.3710938	11.19330215	175.5171051	9019.796875	6.027009964	5.252782194	9.67	0.006535759	0.063309181	9.686584374	0.11	11	8	3	35	0	0	41.79587809	0	20494	47.322011	0.003352774	647.8361103	292.5711466	543.3464151	271.6732076	2236.079478	564.2443542	1755.42688	2800.323832	3427.262003	1128.488708	4555.750711	0	0	0	0	0	0	0	0	0	0	0	0	0	0	0	0	0	0	0	0	3427.262003	1128.488708	4555.750711	35	47.322011	0.003352774
490	41596.6	-10230.6	0.002	0.007	-2.582704484	346.4142761	11.98651791	160.3553314	8963.863281	8.6453228	3.583114091	6.98	0.006437492	0.08128735	12.62717686	0.07	14	9	1	47	0	0	0	0	20997.5	61.04637801	0.003307466	351.6787598	62.06095762	620.6095762	227.5568446	1220.532166	248.2438305	1261.906138	1468.775997	2192.820502	537.8616327	2730.682135	0	0	0	0	0	0	0	0	0	0	0	0	0	0	0	0	0	0	0	0	2192.820502	537.8616327	2730.682135	47	61.04637801	0.003307466
491	41592.1	-10202.6	0.009	0.004	-2.642860651	352.1629028	11.56985664	176.017395	8991.490234	4.745117664	6.563760991	7.92	0.00901724	0.064136361	7.112637681	0.05	16	7	3	52	0	0	31.84694868	0	46740	101.4098219	0.013837598	817.4050161	21.23129912	1454.34399	21.23129912	3492.548705	774.9424179	2314.211604	4267.491123	5764.297711	817.4050161	6581.702727	0	0	10.61564956	0	127.3877947	10.61564956	10.61564956	138.0034443	138.0034443	10.61564956	148.6190938	0	0	0	0	0	0	0	0	0	5902.301155	828.0206657	6730.321821	52	101.4098219	0.013837598
493	52640.2	-10363.1	0.017	0.014	0.484198451	418.0127258	8.256641388	28.98528099	2082.848145	5.253914833	1.737616242	9.42	0.006082022	0.059235571	9.73945359	0.15	9	3	2	49	0	0	0	0	16832.5	63.7755102	0.003263367	335.1718924	10.15672401	71.09706809	0	731.2841289	71.09706809	416.4256845	802.381197	1137.553089	81.2537921	1218.806882	20.31344803	0	0	0	10.15672401	0	20.31344803	10.15672401	30.47017204	0	30.47017204	0	0	0	0	0	0	0	0	0	1168.023261	81.2537921	1249.277054	49	63.7755102	0.003263367
496	40402	-11044.8	0.016	0.012	0.897347331	225.5141449	11.71475506	172.5372314	8749.200195	6.29250145	0.547570157	9.52	0.005857576	0.087980306	15.01991711	0.18	11	12	3	44	0	0	0	0	38055	46.21413783	0.004365708	166.4501626	9.791186036	391.6474414	29.37355811	283.944395	107.7030464	597.2623482	391.6474414	842.0419991	146.8677905	988.9097896	9.791186036	0	19.58237207	0	29.37355811	9.791186036	29.37355811	39.16474414	58.74711622	9.791186036	68.53830225	0	0	0	0	0	0	0	0	0	900.7891153	156.6589766	1057.448092	44	46.21413783	0.004365708
497	49969.8	-10161	0.015	0.003	1.33639513	784.1279907	25.05612755	67.75018311	3751.695801	6.873083115	3.980435149	9.55	0.006494999	0.07576197	11.66466165	0.0961	4	0	2	63	0	0	10.27207056	0	11961.21112	43.38470082	0.003329966	123.2648467	20.54414112	318.4341873	92.44863503	1099.11155	174.6251995	554.6918102	1273.736749	1540.810584	287.6179756	1828.428559	10.27207056	0	30.81621168	0	154.0810584	0	41.08828223	154.0810584	195.1693406	0	195.1693406	0	0	0	0	0	0	0	0	0	1735.979924	287.6179756	2023.5979	63	43.38470082	0.003329966
498	53657.1	-9980.6	0.018	0.007	1.547180161	298.9005127	7.629970074	47.450634	1501.018921	5.687820435	1.468545346	9.74	0.005946447	0.05300964	8.914506427	0.49	2	1	2	50	0	0	0	0	193.5	56.6893424	0.005438945	10.07249236	0	10.07249236	10.07249236	30.21747708	0	30.21747708	30.21747708	50.36246181	10.07249236	60.43495417	0	0	0	0	0	0	0	0	0	0	0	0	0	0	0	0	0	0	0	0	50.36246181	10.07249236	60.43495417	50	56.6893424	0.005438945
501	49130.6	-10441.1	0.004	0.004	-6.736160271	851.1253662	13.14514446	58.73676682	3831.29126	7.429769516	4.105046159	7.86	0.0103	0.1118	10.85436893	1.988	17	2	3	50	0	0	50.49329565	0	11961.21112	67.132116	0.009160328	201.9731826	20.19731826	222.1705009	111.0852504	737.2021165	151.4798869	555.4262521	888.6820034	1161.3458	282.7624556	1444.108256	10.09865913	0	10.09865913	10.09865913	151.4798869	10.09865913	30.29597739	161.5785461	171.6772052	20.19731826	191.8745235	0	0	0	0	0	0	0	0	0	1333.023005	302.9597739	1635.982779	50	67.132116	0.009160328
502	52458.6	-10337.4	0.007	0.001	2.319417909	439.5899048	10.39148998	60.71040726	2197.977783	6.435852051	1.131930821	7.65	0.005517626	0.051285649	9.294875912	0.12	9	0	2	53	0	0	40.12651109	0	4545.5	66.43282313	0.008587807	0	0	0	0	0	0	0	0	0	0	0	0	0	0	0	0	0	0	0	0	0	0	0	0	0	0	0	0	0	0	0	0	0	0	53	66.43282313	0.008587807
503	43903.5	-10586.6	0.009	0.012	-6.009024657	422.3651428	25.87127495	170.318161	7493.942383	10.72896957	5.184612541	9.52	0.001882578	0.024145665	12.82585104	0.14	18	4	2	51	0	0	0	0	8465.5	36.52663815	0.003364296	0	0	10.50479213	10.50479213	0	0	21.00958427	0	10.50479213	10.50479213	21.00958427	0	0	0	0	0	0	0	0	0	0	0	0	0	0	0	0	0	0	0	0	10.50479213	10.50479213	21.00958427	51	36.52663815	0.003364296
504	43896.2	-10752	0.003	0.007	-5.135629401	349.04953	22.81970596	169.3394165	7416.547852	9.296315193	0.751930633	9.32	0.019155695	0.079287283	4.139097172	0.399	16	1	1	45	0	0	0	0	12745.5	56.6893424	0.011965678	188.4562301	9.918748951	456.2624517	9.918748951	624.8811839	148.7812343	664.5561797	773.6624182	1269.599866	168.6187322	1438.218598	49.59374475	9.918748951	49.59374475	0	59.5124937	59.5124937	109.1062385	119.0249874	158.6999832	69.43124265	228.1312259	0	0	0	0	0	0	0	0	0	1428.299849	238.0499748	1666.349824	45	56.6893424	0.011965678
506	47671.4	-10180.3	0.018	0.012	-10.17667967	819.1236572	12.69870377	81.78356934	4832.889648	5.420756817	3.081931249	9.36	0.004792364	0.04701654	9.81071972	0.1202	11	0	2	58	0	0	0	0	14940.5	65.07705123	0.00887991	184.4639933	61.48799776	102.4799963	30.74399888	399.6719855	225.4559918	379.1759862	625.1279773	686.615975	317.6879885	1004.303963	0	0	0	0	10.24799963	30.74399888	0	40.99199851	10.24799963	30.74399888	40.99199851	0	0	0	0	0	0	0	0	0	696.8639747	348.4319873	1045.295962	58	65.07705123	0.00887991
508	48777	-10947.6	0.005	0.005	-5.776699364	910.2949219	14.16843987	8.1590662	3558.549561	5.988168716	7.999866111	8.9	0.0028	0.0385	13.75	0.0466	8	16	1	74	0	2	0	0	11961.21112	34.53547484	0.004712443	0	0	0	0	0	0	0	0	0	0	0	0	0	0	0	0	0	0	0	0	0	0	0	0	0	0	0	0	0	0	0	0	0	0	74	34.53547484	0.004712443
510	52971.5	-11269.7	0.012	0.002	2.015463233	325.5807495	14.79598522	161.1130676	1141.654419	4.635346413	1.598966684	8.15	0.027614498	0.242049287	8.765297381	4.26	3	0	2	34	0	0	0	0	115	64.63734142	0.011024888	0	0	0	0	20.16528079	0	0	20.16528079	20.16528079	0	20.16528079	0	0	0	0	0	0	0	0	0	0	0	0	0	0	0	0	0	0	0	0	20.16528079	0	20.16528079	34	64.63734142	0.011024888
512	43758.4	-11067.7	0.018	0.013	-3.047141731	228.4377289	14.47736549	160.3113556	7386.897461	8.539287567	12.25789746	9.5	0.004876256	0.062160643	12.74761682	0.093	23	12	1	62	0	0	0	0	2099.5	27.15502259	0.004764039	0	0	0	0	0	0	0	0	0	0	0	0	0	0	0	0	0	0	0	0	0	0	0	0	0	0	0	0	0	0	0	0	0	0	62	27.15502259	0.004764039
513	41517.1	-10704.6	0.007	0.014	0.317048848	231.0028381	12.95015717	172.3122864	8556.974609	7.792874336	4.152489802	9.98	0.00557837	0.063031219	11.29921805	0.103	9	5	2	44	0	0	0	0	29058	47.322011	0.003352774	237.1448492	61.8638737	402.1151791	144.3490386	515.5322809	309.3193685	845.4729406	824.8516494	1154.792309	515.5322809	1670.32459	0	0	0	0	0	0	0	0	0	0	0	0	0	0	0	0	0	0	0	0	1154.792309	515.5322809	1670.32459	44	47.322011	0.003352774
514	43876.9	-11119.9	0.009	0.006	-2.170454919	222.9348602	12.7519865	167.3902435	7257.601074	6.955031395	1.067479985	10.04	0.001425347	0.025243223	17.71022986	0.09	13	5	2	40	0	0	10.10779873	0	9855.5	38.58804248	0.001077019	40.43119492	30.32339619	20.21559746	60.64679238	80.86238983	90.97018856	151.6169809	171.8325784	141.5091822	181.9403771	323.4495593	0	0	0	0	0	10.10779873	0	10.10779873	0	10.10779873	10.10779873	0	0	0	0	0	0	0	0	0	141.5091822	192.0481759	333.5573581	40	38.58804248	0.001077019
515	38993.8	-11183.9	0.016	0.019	5.098175824	385.3525391	29.58816719	48.68733978	9426.546875	7.529266357	2.09647661	7.66	0.003551083	0.080769244	22.7449609	0.13	13	12	2	61	0	0	0	0	4954	49.93608182	0.006570537	81.26532401	162.530648	172.6888135	223.479641	10.1581655	680.5970886	639.9644266	690.7552541	264.112303	1066.607378	1330.719681	0	0	10.1581655	10.1581655	20.316331	10.1581655	20.316331	30.4744965	30.4744965	20.316331	50.79082751	0	0	0	0	0	0	0	0	0	294.5867995	1086.923709	1381.510508	61	49.93608182	0.006570537
516	43911	-11087.5	0.008	0.016	-2.158648014	233.2108612	14.70752716	166.7560883	7242.270508	7.245815277	0.56446555	9.45	0.004766044	0.047945687	10.05984985	0.042	18	3	1	60	0	0	0	0	22617.5	31.78181572	0.003252525	324.3864708	49.14946527	235.9174333	39.31957221	540.6441179	353.8761499	648.7729415	894.5202679	1100.948022	442.3451874	1543.293209	0	0	29.48967916	0	29.48967916	49.14946527	29.48967916	78.63914443	58.97935832	49.14946527	108.1288236	0	0	0	0	0	0	0	0	0	1159.92738	491.4946527	1651.422033	60	31.78181572	0.003252525
517	37604.8	-11239.4	0.01	0.009	-4.502163202	849.859436	14.96307087	33.02274323	10301.62891	6.41506052	2.701024975	7.25	0.00584273	0.0618438	10.58474378	0.07	15	18	2	69	0	0	0	0	2095.5	70.861678	0.010305369	10.23583834	10.23583834	10.23583834	10.23583834	30.70751501	30.70751501	40.94335335	61.41503002	51.17919169	51.17919169	102.3583834	0	0	30.70751501	0	40.94335335	20.47167667	30.70751501	61.41503002	71.65086836	20.47167667	92.12254504	0	0	0	0	0	0	0	0	0	122.83006	71.65086836	194.4809284	69	70.861678	0.010305369
518	37557.4	-10791.4	0.004	0.015	-5.768960759	718.0290527	16.89049721	31.301157	10658.66113	11.12771893	6.457158963	8.06	0.003574953	0.053179106	14.87546997	0.05	36	4	3	46	0	0	0	0	5956.5	53.91649413	0.008276655	192.002795	21.33364389	309.3378363	42.66728777	1109.349482	170.6691511	565.341563	1280.018633	1610.690113	234.6700827	1845.360196	32.00046583	0	96.00139749	0	53.33410971	21.33364389	128.0018633	74.6677536	181.335973	21.33364389	202.6696169	0	0	0	0	0	0	0	0	0	1792.026086	256.0037266	2048.029813	46	53.91649413	0.008276655
519	41641.1	-11291	0.005	0.019	-0.714135468	164	0.358277202	54.15097809	7968.765625	9.880918503	16.13544323	8.47	0.001756612	0.045970852	26.17017987	0.1	49	25	1	106	0	0	0	0	8678	33.80327396	0.004612533	0	0	0	0	23.54146685	0	0	23.54146685	23.54146685	0	23.54146685	0	0	0	0	0	0	0	0	0	0	0	0	0	0	0	0	0	0	0	0	23.54146685	0	23.54146685	106	33.80327396	0.004612533
520	41232.7	-11146.3	0.002	0.002	1.059105605	175.418869	4.358764648	105.4915848	8269.93457	8.010118484	3.177093548	7.81	0.008429678	0.049311761	5.849779909	0.08	9	11	2	48	0	0	0	0	35516.5	48.18807	0.0073681	141.78651	81.02086287	243.0625886	91.14847073	303.8282358	151.9141179	557.0184322	455.7423537	688.6773344	324.0834515	1012.760786	0	0	0	0	0	0	0	0	0	0	0	0	0	0	0	0	0	0	0	0	688.6773344	324.0834515	1012.760786	48	NA	NA
521	42283.1	-11076.4	0.005	0.01	-4.120406691	163.6552734	4.61006403	163.7673645	7924.911621	6.211871624	28.15627638	8.98	0.022309317	0.256610088	11.50237311	0.09	10	19	3	12	0	200	0	0	99864	1571.280686	0.207152846	0	0	0	0	0	0	0	0	0	0	0	0	0	0	0	0	0	0	0	0	0	0	0	0	0	0	0	0	0	0	0	0	0	0	12	1571.280686	0.207152846
522	42286.2	-11072.9	0.004	0.011	-3.990573253	164.0037994	4.747978687	165.8447113	7927.160645	5.926486969	4.208654416	7.59	0.011827234	0.153138086	12.94792054	0.15	19	20	4	81	0	5	0	0	1798	160.9358532	0.021832383	291.6021351	260.3590492	343.6739449	416.5744787	1041.436197	489.4750124	1312.209608	1530.911209	1676.712277	1166.40854	2843.120817	10.41436197	0	10.41436197	0	20.82872393	0	20.82872393	20.82872393	41.65744787	0	41.65744787	10.41436197	10.41436197	0	10.41436197	20.82872393	10.41436197	10.41436197	20.82872393	31.2430859	1728.784087	1187.237264	2916.021351	81	160.9358532	0.021832383
523	43121.8	-11250.1	0.011	0.012	-4.078234218	163.4886322	4.078810215	126.1826706	7504.606934	11.57143784	4.98157129	9.44	0.011567599	0.07833528	6.771956739	0.14	30	23	3	63	0	0	0	0	74286	83.1540099	0.007769921	113.9730802	72.52832375	259.0297277	155.4178366	942.8682087	321.1968623	600.9489682	1264.065071	1315.871017	549.1430227	1865.014039	31.08356732	10.36118911	51.80594553	0	134.6954584	41.44475643	93.25070196	176.1402148	217.5849712	51.80594553	269.3909168	0	0	0	0	0	0	0	0	0	1533.455988	600.9489682	2134.404956	63	83.1540099	0.007769921
524	43677.4	-11573.2	0.02	0.008	0.403238714	168.9828186	2.630611658	148.2012329	7064.260742	6.710047245	2.18811514	9.82	0.009163975	0.045448112	4.959432124	0.37	3	7	3	40	0	0	50.47697006	0	34571.5	71.09867358	0.003274281	363.4341844	201.9078802	353.3387904	161.5263042	100.9539401	555.2466706	1080.207159	656.2006107	817.7269149	918.680855	1736.40777	0	0	0	0	0	0	0	0	0	0	0	0	0	0	0	0	0	0	0	0	817.7269149	918.680855	1736.40777	40	71.09867358	0.003274281
525	38771.4	-11077	0.011	0.011	4.538677186	446.2188721	26.98481178	43.56571579	9648.462891	7.139288425	3.308723923	8.6	0.006926783	0.045654301	6.590981845	0.07	9	17	4	69	0	0	10.33619967	0	14866.5	42.5170068	0.005438945	134.3705958	0	165.3791948	41.34479869	496.1375843	196.3877938	341.0945892	692.5253781	795.8873749	237.7325925	1033.619967	10.33619967	0	10.33619967	0	31.00859902	20.67239935	20.67239935	51.68099837	51.68099837	20.67239935	72.35339771	0	10.33619967	10.33619967	10.33619967	10.33619967	20.67239935	10.33619967	20.67239935	31.00859902	857.9045729	279.0773912	1136.981964	69	42.5170068	0.005438945
526	38645.8	-11080.9	0.02	0.015	2.322033025	491.6158447	23.37025642	28.61132431	9724.614258	6.862340927	1.582938798	8.32	0.006846214	0.086625411	12.65303875	0.05	13	6	2	68	0	0	0	0	9631	42.5170068	0.010877889	60.89926805	0	50.74939004	40.59951203	91.34890208	60.89926805	152.2481701	152.2481701	202.9975602	101.4987801	304.4963403	0	0	10.14987801	0	40.59951203	30.44963403	10.14987801	71.04914606	50.74939004	30.44963403	81.19902407	0	0	0	0	0	0	0	0	0	253.7469502	131.9484141	385.6953643	68	42.5170068	0.010877889
527	39058.2	-11504	0.017	0.009	4.068484552	393.0261841	16.49345398	129.7402496	9136.027344	6.896400452	2.929957664	9.24	0.010217059	0.082529801	8.077647491	0.14	18	24	4	56	0	0	30.89686749	0	30964	75.41023166	0.006614933	82.39164664	41.19582332	185.3812049	41.19582332	381.0613657	278.0718074	350.1644982	659.1331731	648.8342173	360.463454	1009.297671	20.59791166	0	0	0	41.19582332	0	20.59791166	41.19582332	61.79373498	0	61.79373498	0	0	0	0	0	0	0	0	0	710.6279522	360.463454	1071.091406	56	75.41023166	0.006614933
528	51789.1	-12160.1	0.01	0.016	1.102297783	180.8708954	9.787727356	150.3460388	1170.473755	4.801953316	2.587080469	7.55	0.002449556	0.031563093	12.88523022	2.16	12	16	0	48	0	0	0	0	1607	39.23549285	0.005475448	0	0	0	0	0	0	0	0	0	0	0	0	0	0	0	0	0	0	0	0	0	0	0	0	0	0	0	0	0	0	0	0	0	0	48	39.23549285	0.005475448
531	49343.1	-2289.9	0.002	0.012	-6.986428596	277.1596985	26.77365303	152.3067627	1883.702881	9.469436646	2.886586306	9.2	0.002747734	0.022397255	8.15117293	0.0824	21	20	1	83	0	0	0	30.88800948	2272	43.23763404	0.008849808	0	0	0	0	0	0	0	0	0	0	0	0	0	0	0	0	0	0	0	0	0	0	0	0	0	0	0	0	0	0	0	0	0	0	83	43.23763404	0.008849808
532	49117.2	-2825.3	0.02	0.012	-1.849088669	112.770462	5.17406702	171.5718689	1644.543701	5.239018917	2.836187727	9.24	0.001157258	0.026686095	23.05976282	0.1049	13	6	2	NA	0	0	0	0	1437	47.16050243	0.006682662	39.96232638	0	139.8681423	0	179.8304687	19.98116319	179.8304687	199.8116319	359.6609374	19.98116319	379.6421006	0	0	0	0	9.990581594	0	0	9.990581594	9.990581594	0	9.990581594	0	0	0	0	0	0	0	0	0	369.651519	19.98116319	389.6326822	NA	47.16050243	0.006682662
533	49676.9	-4009.15	0.013	0.013	0.944618434	21.21054649	6.319907188	87.99462891	742.9514771	6.21007967	4.460425922	9.26	0.00604212	0.084537007	13.99128236	0.113	7	0	1	63	0	0	0	0	6504	55.36068594	0.009064908	771.8851426	135.601444	824.0395441	198.1867258	1126.535073	312.9264091	1929.712856	1439.461482	2722.45976	646.7145789	3369.174338	0	0	0	0	0	0	0	0	0	0	0	0	0	0	0	0	0	0	0	0	2722.45976	646.7145789	3369.174338	63	55.36068594	0.009064908
534	49674.7	-4016.44	0.014	0.019	0.815803796	21.42929649	6.200765133	126.7569427	746.3779907	6.135950089	29.50705371	8.41	0.002168466	0.03981873	18.36262736	0.69	3	4	1	45	0	0	0	0	81	72.3078347	0.01664983	41.74877569	97.41380994	208.7438784	125.2463271	361.8227226	431.4040155	473.1527911	793.2267381	612.3153768	654.0641525	1266.379529	41.74877569	27.83251713	27.83251713	0	41.74877569	13.91625856	97.41380994	55.66503425	111.3300685	41.74877569	153.0788442	0	0	0	0	0	0	0	0	0	723.6454453	695.8129282	1419.458373	45	72.3078347	0.01664983
537	48472.8	-3991.58	0.004	0.012	2.453560799	172.1792297	14.88639069	37.06917572	1939.235474	14.01534843	2.441720052	9.39	0.002523518	0.613604539	243.1544134	0.0568	7	8	1	68	0	0	0	0	5389.5	35.78872626	0.005493883	509.8578019	489.4634898	407.8862415	265.126057	662.8151425	673.0122985	1672.33359	1335.827441	1580.559186	1427.601845	3008.161031	20.39431208	0	0	0	112.1687164	61.18293623	20.39431208	173.3516526	132.5630285	61.18293623	193.7459647	0	0	0	0	0	0	0	0	0	1713.122214	1488.784782	3201.906996	68	35.78872626	0.005493883
538	48667.5	-4076.74	0.008	0.011	2.592795849	164.3614655	17.14454269	30.28771782	1752.244263	8.686248779	4.357141466	9.32	0.008265283	0.081069436	9.808428338	0.0707	8	4	1	43	0	0	0	0	3099.5	46.68252436	0.006614933	31.01712807	20.67808538	20.67808538	31.01712807	31.01712807	103.3904269	103.3904269	134.407555	82.71234152	155.0856404	237.7979819	0	0	0	0	10.33904269	20.67808538	0	31.01712807	10.33904269	20.67808538	31.01712807	0	0	0	0	0	0	0	0	0	93.05138421	175.7637257	268.81511	43	46.68252436	0.006614933
539	48638.3	-3815.12	0.001	0.017	2.578230971	118.4072418	10.84343624	60.27648163	1770.945557	14.34618282	15.00109164	8.74	0.001177357	0.047893453	40.67878562	0.1147	15	3	1	NA	0	0	11.47701348	0	562.5	27.25449154	0.005976862	0	0	0	0	0	0	0	0	0	0	0	0	0	0	0	0	0	0	0	0	0	0	0	0	0	0	0	0	0	0	0	0	0	0	NA	27.25449154	0.005976862
540	44296.7	-3407.58	0.013	0.005	-2.514019787	374.808197	13.30863285	2.583367586	6127.834961	9.787082672	12.09535502	8.46	0.014179048	0.103998999	7.334695461	0.0616	29	13	5	73	1	0	3615.384366	1896.960933	15680	129.3292983	0.019853182	0	0	0	0	0	0	0	0	0	0	0	223.1718744	0	312.4406242	0	1138.17656	111.5859372	535.6124987	1249.762497	1673.789058	111.5859372	1785.374996	200.854687	44.63437489	490.9781238	66.95156233	245.4890619	557.9296861	691.8328108	111.5859372	803.418748	2365.621869	223.1718744	2588.793743	73	129.3292983	0.019853182
541	44277.9	-3449.74	0.011	0.009	-2.534694195	384.6055603	17.25188828	7.573978901	6143.708496	10.6768589	13.72584761	8.26	0.012632274	0.113388659	8.97610826	0.0732	16	17	2	79	0	0	0	0	19017	49.63074724	0.007618755	0	0	0	0	0	0	0	0	0	0	0	11.58574353	0	92.6859482	0	104.2716917	127.4431788	104.2716917	231.7148705	208.5433835	127.4431788	335.9865622	11.58574353	0	0	0	11.58574353	0	11.58574353	0	11.58574353	220.129127	127.4431788	347.5723058	79	49.63074724	0.007618755
546	44653.1	-4020.42	0.006	0.012	-5.07608217	633.7710571	22.64397812	13.67934227	5757.503418	9.387295723	3.364548495	7.03	0.007461913	0.817445013	109.5489874	0.0578	33	2	5	68	152	0	560.3628154	631.6817192	1205	54.41596434	0.008910216	10.18841483	0	10.18841483	10.18841483	40.7536593	10.18841483	30.56524448	50.94207413	61.13048895	20.37682965	81.5073186	30.56524448	0	30.56524448	0	91.69573343	0	61.13048895	91.69573343	152.8262224	0	152.8262224	0	0	0	0	0	0	0	0	0	213.9567113	20.37682965	234.333541	68	54.41596434	0.008910216
547	44576.9	-3777.81	0.018	0.016	-4.522237882	516.6088867	25.93388176	8.521918297	5832.425293	11.13658142	3.985507246	8.5	0.003543414	0.078441223	22.13718832	0.0553	41	24	5	70	440	1	0	0	795	37.29562	0.005725205	0	0	0	0	51.5854103	103.1708206	0	154.7562309	51.5854103	103.1708206	154.7562309	0	0	0	0	103.1708206	0	0	103.1708206	103.1708206	0	103.1708206	0	0	0	0	0	0	0	0	0	154.7562309	103.1708206	257.9270515	70	37.29562	0.005725205
548	44554.3	-3445.83	0.02	0.017	-1.77044037	378.0772095	14.79222298	3.647043228	5868.210449	7.307146549	6.836090847	8.47	0.00806628	0.122793785	15.22309974	0.08	38	22	7	88	500	10	1222.717175	137.0286489	752.5	71.3904965	0.015829764	31.6219959	21.0813306	31.6219959	21.0813306	390.0046161	115.9473183	105.406653	505.9519344	453.2486079	158.1099795	611.3585874	21.0813306	0	105.406653	0	463.7892732	52.7033265	126.4879836	516.4925997	590.2772568	52.7033265	642.9805833	42.1626612	0	126.4879836	10.5406653	42.1626612	137.0286489	168.6506448	10.5406653	179.1913101	1212.176509	221.3539713	1433.530481	88	71.3904965	0.015829764
549	44536.5	-3398.68	0.016	0.009	-1.980736792	368.2798157	10.92227745	3.986218691	5889.325684	11.01272869	8.515053545	8.45	0.002974126	0.023272138	7.824866196	0.1147	30	10	8	83	110	15	206.0891056	103.0445528	19577	55.73390405	0.011000113	247.3069267	113.3490081	185.4801951	30.91336584	638.8762274	350.3514796	577.0494957	989.227707	1071.663349	494.6138535	1566.277203	41.21782112	20.60891056	30.91336584	30.91336584	10.30445528	51.52227641	123.6534634	61.82673169	82.43564225	103.0445528	185.4801951	51.52227641	10.30445528	20.60891056	0	61.82673169	20.60891056	72.13118697	10.30445528	82.43564225	1226.230178	607.9628616	1834.19304	83	55.73390405	0.011000113
550	44512.5	-3316.04	0.016	0.017	-2.06149146	356.500061	6.123472691	9.606502533	5919.984863	10.10613918	4.195044162	8.66	0.00815027	0.100420993	12.32118605	0.0625	31	19	6	59	7	0	1088.230253	236.1254322	16599.5	95.29673939	0.016879483	71.86426197	41.06529256	102.6632314	51.3316157	390.1202793	205.3264628	266.9244016	595.4467421	564.6477726	297.723371	862.3711437	92.39690825	0	82.13058511	10.26632314	585.1804189	112.9295545	184.7938165	698.1099735	759.7079123	123.1958777	882.90379	133.4622008	0	184.7938165	20.53264628	133.4622008	205.3264628	318.2560173	20.53264628	338.7886636	1642.611702	441.451895	2084.063597	59	95.29673939	0.016879483
552	43797.7	-3497.46	0.006	0.003	-5.912536606	403.9563293	18.71021461	37.71687698	6620.303223	6.974311352	16.94567216	8.47	0.005409529	0.084200133	15.5651505	0.1201	10	10	4	62	0	24	1891.940879	425.6866979	2644	168.718281	0.022014776	0	0	0	0	0	0	0	0	0	0	0	0	0	0	0	0	0	0	0	0	0	0	0	0	11.8246305	0	0	11.8246305	11.8246305	0	11.8246305	11.8246305	0	11.8246305	62	168.718281	0.022014776
554	44000.4	-11807	0.007	0.019	0.198135614	161.4026337	5.742722511	3.750332594	6777.585938	6.78739357	4.397808645	7.92	0.004811347	0.039111464	8.129005037	0.05	11	11	3	71	0	0	0	10.45353009	16872.5	65.74794866	0.010092887	125.4423611	20.90706018	250.8847222	20.90706018	250.8847222	114.988831	418.1412037	365.8735532	627.2118055	156.8029514	784.0147569	0	0	0	0	10.45353009	0	0	10.45353009	10.45353009	0	10.45353009	0	0	0	0	0	0	0	0	0	637.6653356	156.8029514	794.468287	71	65.74794866	0.010092887
555	44612	-11994.6	0.007	0.008	0.348167956	164.1645508	8.106009483	19.34718704	6219.239258	10.17856884	1.924165252	9.25	0.004016706	0.036671453	9.12973292	0.13	4	1	2	45	0	0	0	0	9759.5	53.5029448	0.004380358	0	0	20.08132345	0	60.24397035	20.08132345	20.08132345	80.3252938	80.3252938	20.08132345	100.4066173	0	0	0	0	0	0	0	0	0	0	0	0	0	0	0	0	0	0	0	0	80.3252938	20.08132345	100.4066173	45	53.5029448	0.004380358
556	41363.1	-11865	0.009	0.009	0.457557976	177.8005829	5.175903797	76.02391815	7568.01123	6.582381725	0.338067575	9.75	0.005546573	0.052657108	9.493629309	0.337	5	16	4	34	0	0	490.4164924	770.6544881	5205.5	38.9739229	0.002175578	0	0	0	0	0	0	0	0	0	0	0	0	0	0	0	0	0	0	0	0	0	0	10.00849985	0	0	0	10.00849985	0	10.00849985	0	10.00849985	10.00849985	0	10.00849985	34	38.9739229	0.002175578
558	41352.7	-11892.6	0.002	0.014	0.515182823	175	4.847317219	93.29374695	7548.221191	12.62451935	5.85755242	9.47	0.006014053	0.070610774	11.74096304	0.924	23	7	1	57	0	0	0	0	7457	33.33214819	0.003411185	0	0	0	0	0	0	0	0	0	0	0	0	0	0	0	0	0	0	0	0	0	0	0	0	0	0	0	0	0	0	0	0	0	0	57	33.33214819	0.003411185
559	41337.4	-11903.3	0.017	0.019	0.609714419	175	4.638181686	36.39784622	7545.738281	14.15662861	15.65388397	8.39	0.023895507	0.23065922	9.65282804	0.338	37	12	3	67	0	0	330.0511962	483.2892516	181	36.93562367	0.003779961	0	0	0	0	0	0	0	0	0	0	0	0	0	0	0	0	0	0	0	0	0	0	0	0	0	0	0	0	0	0	0	0	0	0	67	36.93562367	0.003779961
561	40821.5	-11524.6	0.01	0.01	0.184393227	175.1239929	1.945733666	61.91910553	8124.263672	8.798448563	19.21364812	7.95	0.01770266	0.16619666	9.388230921	0.001	21	24	7	87	20	35	698.5104898	48.17313723	6185.5	64.66464913	0.014889886	0	0	0	0	0	0	0	0	0	0	0	144.5194117	0	108.3895588	24.08656862	505.8179409	156.562696	276.9955391	662.3806369	758.7269114	180.6492646	939.376176	0	0	0	0	0	0	0	0	0	758.7269114	180.6492646	939.376176	87	64.66464913	0.014889886
562	47725.9	-12201.9	0.008	0.004	-4.231949687	216.3448181	16.93743324	156.169693	3404.012695	6.855844498	0.456674336	8.32	0.006800819	0.043619851	6.413911472	0.513	1	0	1	41	0	0	0	0	36519	31.8877551	0.007614522	135.0368956	28.93647764	135.0368956	9.645492546	135.0368956	28.93647764	308.6557615	163.9733733	405.1106869	67.51844782	472.6291348	0	0	0	0	0	0	0	0	0	0	0	0	0	0	0	0	0	0	0	0	405.1106869	67.51844782	472.6291348	41	31.8877551	0.007614522
563	40370	-11894.4	0.001	0.018	2.465653501	228.8873596	7.337154388	97.47299957	8044.266113	7.450091362	1.101960162	8.69	0.004970467	0.072785615	14.64361699	0.012	7	6	1	69	0	0	0	0	5697	10.73661788	0	0	0	0	0	0	0	0	0	0	0	0	0	0	0	0	0	0	0	0	0	0	0	0	0	0	0	0	0	0	0	0	0	0	0	69	10.73661788	0
564	40636.9	-11686.6	0.013	0.005	2.228769749	191.7033539	5.959505558	50.5751915	8077.352539	6.716595173	0.599488335	10.05	0.006013465	0.033207049	5.522115619	0.3	15	12	3	53	0	0	10.00866567	0	6451.5	42.09604634	0.001077019	110.0953224	10.00866567	130.1126537	0	180.1559821	30.02599702	250.2166418	210.1819791	420.3639582	40.03466269	460.3986209	0	0	0	0	0	0	0	0	0	0	0	0	0	0	0	0	0	0	0	0	420.3639582	40.03466269	460.3986209	53	42.09604634	0.001077019
566	45189.3	-11630.5	0.019	0.016	-0.040832579	203.2511749	6.083347797	158.6076508	5858.938965	5.381586552	0.376327392	9.67	0.003131765	0.02095807	6.692095352	0.073	2	0	2	56	0	0	0	0	0	42.65920415	0.001091427	507.4105657	29.84768033	378.0706176	59.69536067	338.2737105	139.2891749	975.0242243	477.5628854	1223.754894	228.8322159	1452.58711	0	0	0	0	0	0	0	0	0	0	0	0	0	0	0	0	0	0	0	0	1223.754894	228.8322159	1452.58711	56	42.65920415	0.001091427
567	46835.3	-11880.2	0.011	0.002	-2.643147022	194.1875	10.13840866	146.3099365	4332.174805	7.316644192	4.124525386	7.66	0.003865971	0.025297838	6.543721616	0.13	20	7	1	66	0	0	0	0	5057.5	51.66997354	0.006798681	0	10.3075364	0	0	20.6150728	0	10.3075364	20.6150728	20.6150728	10.3075364	30.92260921	0	10.3075364	0	10.3075364	0	0	20.6150728	0	0	20.6150728	20.6150728	0	0	0	0	0	0	0	0	0	20.6150728	30.92260921	51.53768201	66	51.66997354	0.006798681
568	37264.7	-12028.3	0.018	0.008	-4.057532549	578.5561523	26.19817734	170.0631256	10005.2793	6.309473991	3.590137599	9.14	0.006742687	0.075242838	11.15917705	0.07	9	15	1	57	0	0	0	0	25743	66.89738833	0.010269336	246.1361581	51.27836627	379.4599104	71.78971278	1179.402424	215.3691383	748.6641475	1394.771563	1804.998493	338.4372174	2143.43571	10.25567325	0	0	0	20.51134651	0	10.25567325	20.51134651	30.76701976	0	30.76701976	0	0	0	0	0	0	0	0	0	1835.765512	338.4372174	2174.20273	57	66.89738833	0.010269336
569	37022.5	-12252.4	0.011	0.011	-3.280572847	494.7070313	18.27025604	113.4523392	10045.0332	12.56774712	1.044129236	8.28	0.001744117	0.034002194	19.49536298	0.140813217	37	6	2	101	0	0	0	30.15761328	964.5	8.207916371	0	0	0	0	0	0	10.05253776	0	10.05253776	0	10.05253776	10.05253776	0	0	0	0	0	0	0	0	0	0	0	0	0	0	0	0	0	0	0	0	0	10.05253776	10.05253776	101	8.207916371	0
570	37009.7	-12259.4	0.007	0.007	-2.991506606	497.4630127	18.7367363	76.87403107	10050.53027	9.888427734	6.221309839	7.55	0.001140041	0.030273349	26.55461426	0.12	24	12	1	61	0	0	0	0	1835.5	33.566058	0.006870246	0	0	0	0	0	0	0	0	0	0	0	0	0	0	0	0	0	0	0	0	0	0	0	0	0	0	0	0	0	0	0	0	0	0	61	33.566058	0.006870246
571	37010.5	-12242.7	0.009	0.003	-3.498544157	496.9119263	18.47453117	105.0223541	10060.48633	11.62450218	2.218330414	7.64	0.014908833	0.079590834	5.338501947	0.44	6	11	3	26	0	0	61.1045549	0	135563.5	197.5029877	0.023152264	0	0	0	0	0	0	0	0	0	0	0	0	0	0	0	0	0	0	0	0	0	0	0	0	0	0	0	0	0	0	0	0	0	0	26	197.5029877	0.023152264
572	42409.9	-12377.7	0.003	0.01	-1.616745651	254.8859406	19.17478943	4.044270515	6669.617188	8.483987808	0.61641021	7.6	0.005507094	0.04018055	7.296143846	0.93	8	1	3	75	0	0	200.4846397	220.5331037	2338	47.322011	0.003352774	0	10.02423198	0	20.04846397	30.07269595	50.12115992	30.07269595	80.19385588	30.07269595	80.19385588	110.2665518	70.16962389	30.07269595	110.2665518	20.04846397	20.04846397	170.4119437	230.5573356	190.4604077	200.4846397	220.5331037	421.0177434	0	0	10.02423198	0	0	10.02423198	10.02423198	0	10.02423198	240.5815676	300.7269595	541.3085272	75	47.322011	0.003352774
574	39997.2	-12285.3	0.015	0.009	0.019512236	255.8612213	4.254076958	14.39552975	7941.479492	7.328496456	3.050557266	9.86	0.006854618	0.064936092	9.473334911	0.038	9	9	2	60	0	0	0	0	15054	47.00009255	0.003329966	50.96022075	20.3840883	71.34430905	20.3840883	163.0727064	152.8806622	163.0727064	315.9533686	285.3772362	193.6488388	479.026075	0	0	0	0	0	0	0	0	0	0	0	0	0	0	0	0	0	0	0	0	285.3772362	193.6488388	479.026075	60	47.00009255	0.003329966
575	44189.6	-12606.1	0.007	0.004	-0.808807373	286.855896	15.5140934	18.38411903	5959.181641	6.633630276	4.260763155	8.85	0.003699883	0.054702961	14.78505158	0.066	9	5	1	50	0	0	0	0	728	57.195195	0.00653154	83.10075956	0	103.8759495	0	394.7286079	51.93797473	186.976709	446.6665826	581.7053169	51.93797473	633.6432917	0	0	0	0	0	0	0	0	0	0	0	0	0	0	0	0	0	0	0	0	581.7053169	51.93797473	633.6432917	50	NA	NA
576	41969	-12650.5	0.002	0.007	-3.227220416	354.2368164	21.00295258	11.59047794	6595.34375	7.739024162	0.943382863	7.93	0.003478207	0.028889008	8.305718435	0.001	14	17	3	67	1	0	0	0	1284.5	28.63098101	0.00659266	19.9555961	0	0	19.9555961	39.9111922	49.88899025	39.9111922	89.80018245	59.8667883	69.84458635	129.7113747	0	0	0	0	0	0	0	0	0	0	0	0	0	0	0	0	0	0	0	0	59.8667883	69.84458635	129.7113747	67	28.63098101	0.00659266
577	48747.9	-12569.8	0.011	0.005	1.270938516	197.6690521	14.26095581	171.9351349	2357.922119	4.81031847	0.72863332	7.42	0.001859265	0.017241134	9.273091248	0.35	12	17	1	55	0	0	0	0	4893.5	41.82000669	0.006419738	270.9791269	80.29011167	281.0153908	190.6890152	602.1758375	421.5230863	822.9736446	1023.698924	1154.170355	692.5022131	1846.672568	0	0	10.03626396	20.07252792	0	10.03626396	30.10879188	10.03626396	10.03626396	30.10879188	40.14505583	0	0	0	0	0	0	0	0	0	1164.206619	722.611005	1886.817624	55	41.82000669	0.006419738
578	50150.5	-13246.8	0.003	0.012	1.232806399	98.47499084	5.663461685	76.8239212	889.8950195	9.63873291	16.37145028	8.62	0.05220917	0.346689224	6.640389495	0.26	32	4	3	77	0	0	0	0	9673	86.1831219	0.015119846	304.9221377	129.0055198	633.2998245	457.3832066	2404.193778	926.4941877	1524.610689	3330.687966	3342.41574	1512.882914	4855.298655	11.72777453	0	0	0	0	0	11.72777453	0	11.72777453	0	11.72777453	0	0	0	0	0	0	0	0	0	3354.143515	1512.882914	4867.026429	77	86.1831219	0.015119846
579	50163.3	-13275.2	0.018	0.001	1.619313633	100.4600906	5.064512253	26.51128578	860.0984497	6.103084087	0.904589135	8.14	0.002819948	0.023920205	8.482498613	0.67	3	0	2	38	0	0	0	0	13319	52.79429653	0.005402925	0	0	0	0	0	0	0	0	0	0	0	0	0	0	0	0	0	0	0	0	0	0	0	0	0	0	0	0	0	0	0	0	0	0	38	52.79429653	0.005402925
585	43198.3	-12853.1	0.004	0.014	-0.575757146	374.0139771	12.38136292	12.06417942	5945.274902	8.492084503	0.500916979	8.4	0.013955338	0.098651923	7.069117423	0.029	20	10	2	55	0	0	0	0	40034	38.84444143	0.01084175	209.6379724	9.98276059	209.6379724	39.93104236	299.4828177	29.94828177	469.1897477	329.4310995	718.7587625	79.86208472	798.6208472	0	0	0	0	0	0	0	0	0	0	0	0	0	0	0	0	0	0	0	0	718.7587625	79.86208472	798.6208472	55	38.84444143	0.01084175
586	39580	-13112.3	0.017	0.012	-3.655747809	343.028717	16.90124702	23.73924828	7582.245605	9.034516335	0.441542962	8.69	0.00822534	0.040250825	4.89351504	0.011	19	10	1	71	0	0	0	0	4934	38.46110813	0.007514331	59.76289713	0	29.88144857	19.92096571	79.68386284	9.960482855	109.5653114	89.6443457	169.3282085	29.88144857	199.2096571	0	0	0	0	0	9.960482855	0	9.960482855	0	9.960482855	9.960482855	0	0	0	0	0	0	0	0	0	169.3282085	39.84193142	209.17014	71	38.46110813	0.007514331
587	39533.7	-13029	0.011	0.01	-2.777566284	321.625885	15.85458279	87.97888947	7674.521973	14.55073166	19.13827006	7.95	0.002790996	0.048213879	17.2747933	0.03	37	14	3	76	0	0	287.5468181	11.98111742	12222	106.7029128	0.015119846	0	0	0	0	0	0	0	0	0	0	0	0	0	0	0	0	0	0	0	0	0	0	0	0	0	0	0	0	0	0	0	0	0	0	76	106.7029128	0.015119846
588	39028.1	-13643.4	0.019	0.01	-8.13358885	434.790863	23.37606049	64.96062469	7614.791992	5.46206665	2.0937014	7.92	0.003622359	0.042406041	11.70674718	0.001	24	7	2	74	0	0	0	0	4772.5	59.63606565	0.009693169	40.84640366	0	91.90440824	40.84640366	163.3856146	194.0204174	173.5972156	357.406032	296.1364265	234.866821	531.0032476	10.21160092	0	10.21160092	0	10.21160092	51.05800458	20.42320183	61.26960549	30.63480275	51.05800458	81.69280732	0	0	0	0	0	0	0	0	0	326.7712293	285.9248256	612.6960549	74	59.63606565	0.009693169
589	44678.1	-13264.4	0.019	0.016	-1.271135807	460.5025635	21.92027473	15.41806698	5251.750488	7.838039398	0.449679773	8.65	0.004646428	0.093021327	20.01996429	0.182	14	7	1	53	0	0	0	0	17821.5	31.67657792	0.00864468	170.5700475	50.16766103	451.5089492	100.3353221	702.3472544	190.6371119	772.5819798	892.9843663	1324.426251	341.140095	1665.566346	0	0	0	0	40.13412882	30.10059662	0	70.23472544	40.13412882	30.10059662	70.23472544	0	0	30.10059662	0	0	30.10059662	30.10059662	0	30.10059662	1394.660977	371.2406916	1765.901668	53	31.67657792	0.00864468
591	39238.7	-13794.7	0.019	0.016	-5.537103776	560.7941284	22.71034241	102.5922699	7356.549805	5.185832977	1.955559862	8.5	0.021244359	0.147305217	6.933850864	0.063	15	24	3	52	0	0	0	9.992609461	6756.5	93.36504872	0.01763982	39.97043784	9.992609461	109.9187041	9.992609461	129.903923	49.96304731	169.8743608	179.8669703	279.7930649	69.94826623	349.7413311	9.992609461	0	29.97782838	29.97782838	19.98521892	9.992609461	69.94826623	29.97782838	59.95565677	39.97043784	99.92609461	0	0	0	9.992609461	0	9.992609461	0	9.992609461	9.992609461	339.7487217	119.9113135	459.6600352	52	93.36504872	0.01763982
592	44354.4	-13298.3	0.008	0.011	-3.473388225	504.571228	14.03727531	53.02092361	5250.808105	5.331276417	0.607526882	9.05	0.013929423	0.096664087	6.939561459	0.128	11	14	2	50	0	0	0	10.05057093	14029.5	39.23549285	0.005475448	110.5562803	0	100.5057093	20.10114187	190.9608477	10.05057093	231.1631315	201.0114187	402.0228373	30.1517128	432.1745501	10.05057093	0	10.05057093	10.05057093	0	0	30.1517128	0	20.10114187	10.05057093	30.1517128	0	0	0	0	0	0	0	0	0	422.1239792	40.20228373	462.3262629	50	39.23549285	0.005475448
593	48900.4	-14500.1	0.02	0.008	1.656811774	109.7489929	2.551072359	32.1096344	1429.794556	6.44594574	1.385246836	10.11	0.007541772	0.04437525	5.88392887	0.668	2	0	1	25	0	0	0	0	6151	80.15501282	0.003209869	0	0	0	0	0	0	0	0	0	0	0	0	0	0	0	0	0	0	0	0	0	0	0	0	0	0	0	0	0	0	0	0	0	0	25	80.15501282	0.003209869
594	48512.7	-14601.4	0.002	0.015	2.461647704	119.8429718	7.005051613	11.96949673	1823.220825	8.187791824	0.867877933	9.98	0.004254682	0.042775107	10.05365548	0.49	2	3	1	40	0	0	0	0	15466.5	70.861678	0.004351156	0	0	0	0	0	0	0	0	0	0	0	0	0	0	0	0	0	0	0	0	0	0	0	0	0	0	0	0	0	0	0	0	0	0	40	70.861678	0.004351156
595	38820.2	-13620.6	0.004	0.015	-4.91573514	371	6.012037277	81.5447998	7787.833984	10.80946636	2.870836561	7.95	0.00366306	0.038720564	10.57055214	0.001	24	7	1	74	0	0	0	0	967.5	14.31549051	0.002197553	0	0	0	0	0	0	0	0	0	0	0	0	0	0	0	0	0	0	0	0	0	0	0	0	0	0	0	0	0	0	0	0	0	0	74	14.31549051	0.002197553
596	40719.4	-13628.3	0.011	0.002	-2.394210875	647.4734497	15.53549194	144.5777435	6439.934082	5.67722702	2.483343428	7.85	0.006825172	0.044693466	6.548328159	0.09	19	8	1	57	0	0	0	0	1836.5	24.96804091	0.002190179	67.98754399	38.85002514	87.41255656	67.98754399	145.6875943	97.12506284	262.2376697	242.8126571	301.0876948	203.962632	505.0503268	9.712506284	9.712506284	38.85002514	0	97.12506284	19.42501257	58.27503771	116.5500754	145.6875943	29.13751885	174.8251131	0	0	0	0	0	0	0	0	0	446.7752891	233.1001508	679.8754399	57	24.96804091	0.002190179
597	40769.1	-13672.6	0.007	0.011	-0.243269324	637.9449463	16.48317909	81.38341522	6374.125	5.847408772	3.670634921	7.4	0.005192779	0.035724036	6.879560251	0.07	5	1	1	64	0	0	0	0	7735	50.61548429	0.005549943	10.25592814	20.51185628	0	30.76778442	10.25592814	184.6067065	61.53556884	194.8626347	20.51185628	235.8863472	256.3982035	0	0	10.25592814	10.25592814	0	30.76778442	20.51185628	30.76778442	10.25592814	41.02371256	51.2796407	0	0	0	0	0	0	0	0	0	30.76778442	276.9100598	307.6778442	64	50.61548429	0.005549943
598	40868.5	-13705.4	0.019	0.012	-2.289162636	609.2875977	12.93837452	30.29657364	6286.049805	7.661465645	7.646304998	7.3	0.005087331	0.044495701	8.746374278	0.07	5	12	3	55	0	0	21.31420745	10.65710372	2578	59.672992	0.010305369	0	10.65710372	0	0	0	10.65710372	10.65710372	10.65710372	0	21.31420745	21.31420745	10.65710372	10.65710372	0	10.65710372	0	10.65710372	31.97131117	10.65710372	10.65710372	31.97131117	42.62841489	0	0	0	0	0	0	0	0	0	10.65710372	53.28551861	63.94262234	55	59.672992	0.010305369
599	39236.4	-13809.4	0.019	0.009	-5.483843066	558.3935547	22.864048	144.167923	7348.622559	3.885934114	0.617899143	8.32	0.015764452	0.100714106	6.388684237	0.044	15	14	2	52	0	0	0	0	10332.5	24.0015361	0.002105398	60.00103809	80.00138412	30.00051904	90.00155713	80.00138412	170.0029413	260.0044984	250.0043254	170.0029413	340.0058825	510.0088238	0	0	40.00069206	20.00034603	0	50.00086507	60.00103809	50.00086507	40.00069206	70.0012111	110.0019032	0	0	0	0	0	0	0	0	0	210.0036333	410.0070936	620.0107269	52	24.0015361	0.002105398
600	48009.7	-14767.7	0.004	0.007	4.978742599	184.0405273	12.54408264	23.41181946	2341.898926	12.61307812	0.714705306	7.49	0.004107763	0.040819387	9.937132936	0.37	5	2	2	59	0	0	0	0	22739.5	58.24247507	0.005587957	9.996114502	9.996114502	0	49.98057251	0	189.9261755	69.97280152	189.9261755	9.996114502	249.9028626	259.8989771	0	0	0	0	0	0	0	0	0	0	0	0	9.996114502	0	0	9.996114502	0	0	9.996114502	9.996114502	9.996114502	259.8989771	269.8950916	59	58.24247507	0.005587957
601	48009.7	-14767.7	0.014	0.001	4.978742599	184.0405273	12.54408264	23.41181946	2341.898926	12.61307812	5.0257222	8.29	0.005176361	0.040363695	7.797697069	0.07	21	4	6	74	9	9	21.03519462	294.4927247	22497	18.32629604	0.001125299	0	0	10.51759731	0	0	10.51759731	10.51759731	10.51759731	10.51759731	10.51759731	21.03519462	21.03519462	0	10.51759731	0	10.51759731	10.51759731	31.55279193	21.03519462	42.07038924	10.51759731	52.58798655	0	0	0	0	0	0	0	0	0	52.58798655	21.03519462	73.62318117	74	18.32629604	0.001125299
602	44320.4	-13422	0.013	0.001	-4.242015928	480.2476501	8.340480804	131.8918915	5133.012207	7.346651077	2.826553313	8.53	0.012978085	0.070452436	5.428569469	1.43	1	7	1	26	0	0	0	0	3.5	61.04637801	0.004409955	0	0	0	0	0	0	0	0	0	0	0	0	0	0	0	0	0	0	0	0	0	0	0	0	0	0	0	0	0	0	0	0	0	0	26	61.04637801	0.004409955
603	44275.8	-13472.5	0.011	0.01	-2.621083915	475	5.817151546	89.23894501	5089.54248	8.839734077	18.57066203	8.6	0.005594988	0.05482851	9.799575978	7.99	25	15	2	69	0	0	0	0	4.5	24.52904239	0.002510282	0	0	0	0	0	0	0	0	0	0	0	0	0	0	0	0	0	0	0	0	0	0	0	0	0	0	0	0	0	0	0	0	0	0	69	24.52904239	0.002510282
604	49651.5	-13920.8	0.005	0.004	3.843889236	42.92021179	9.967227936	57.0082016	855.4314575	5.959710598	0.714293206	8.42	0.001579863	0.023373783	14.79481639	0.14	24	7	3	56	0	0	0	0	2265.5	49.43838	0.007589225	20.02613275	0	10.01306638	0	10.01306638	10.01306638	30.03919913	20.02613275	40.0522655	10.01306638	50.06533188	80.10453101	0	10.01306638	0	80.10453101	40.0522655	90.11759738	120.1567965	170.2221284	40.0522655	210.2743939	20.02613275	0	120.1567965	20.02613275	20.02613275	140.1829293	140.1829293	20.02613275	160.209062	350.4573232	70.09146463	420.5487878	56	49.43838	0.007589225
605	43647.6	-11711.8	0.006	0.011	-0.740927458	164	2.548790455	142.2762604	6934.287109	6.500668526	0.598802395	10.34	0.004461851	0.032682145	7.324795248	0.161	14	16	2	34	0	35	0	0	8712	50.10421677	0.001098777	0	0	0	10.06325994	0	0	10.06325994	0	0	10.06325994	10.06325994	0	0	0	0	0	0	0	0	0	0	0	0	0	0	0	0	0	0	0	0	0	10.06325994	10.06325994	34	50.10421677	0.001098777
606	43783.4	-14242	0.001	0.019	2.690282553	594.5640869	11.41399956	100.9694214	4445.046875	5.728905678	2.725891501	9.4	0.007100181	0.067510463	9.508273521	0.096	18	15	3	50	0	0	30.76592238	0	11984	49.43838	0.0043367	174.3402268	10.25530746	164.0849194	10.25530746	1220.381588	20.51061492	358.9357611	1240.892203	1558.806734	41.02122984	1599.827964	0	0	0	0	0	10.25530746	0	10.25530746	0	10.25530746	10.25530746	0	0	0	0	0	0	0	0	0	1558.806734	51.2765373	1610.083271	50	49.43838	0.0043367
609	50697	-14413.9	0.02	0.01	0.41786778	8	1.729753852	148.9450989	0	9.629776001	0.867848433	7.21	0.002128537	0.01747923	8.211851615	2.13	6	5	1	40	0	0	0	0	3113.5	52.5425158	0.007148348	0	0	0	0	0	0	0	0	0	0	0	0	0	0	0	0	0	0	0	0	0	0	0	0	0	0	0	0	0	0	0	0	0	0	40	NA	NA
610	44237.7	-13746.8	0.009	0.01	-0.074560881	505.6437378	9.355389595	29.23257256	4824.92334	6.163520813	0.735258015	9.54	0.004251518	0.044872999	10.55458286	0.077	12	1	3	48	0	0	10.05807807	0	12052.5	20.97878625	0.002146952	120.6969368	100.5807807	140.8130929	120.6969368	291.6842639	372.1488884	482.7877472	663.8331524	553.1942936	593.4266059	1146.6209	0	0	20.11615613	0	0	0	20.11615613	0	20.11615613	0	20.11615613	0	0	0	0	0	0	0	0	0	573.3104498	593.4266059	1166.737056	48	20.97878625	0.002146952
611	45168.7	-14896.4	0.01	0.02	-1.151080728	542.6802979	10.10464668	24.5383358	3608.583984	5.670704365	5.902864862	8.03	0.005025332	0.067216802	13.37559429	0.06	9	15	2	57	0	0	0	0	4629.5	62.52501	0.009033541	10.39702207	0	31.19106621	20.79404414	93.57319863	72.77915449	62.38213242	166.3523531	135.1612869	93.57319863	228.7344855	0	0	20.79404414	0	72.77915449	41.58808828	20.79404414	114.3672428	93.57319863	41.58808828	135.1612869	0	0	0	0	0	0	0	0	0	228.7344855	135.1612869	363.8957724	57	62.52501	0.009033541
616	46555.4	-14621.6	0.005	0.011	1.434734792	458.4083862	15.4998188	71.03800201	3494.258545	6.320928574	0.943457498	8.56	0.003443939	0.047919681	13.91420725	0.15	3	5	2	35	0	0	0	0	13408.5	49.43838	0.00216835	39.99304482	9.998261206	39.99304482	0	139.9756569	29.99478362	89.98435085	169.9704405	219.9617465	39.99304482	259.9547914	0	0	0	0	0	0	0	0	0	0	0	0	0	0	0	0	0	0	0	0	219.9617465	39.99304482	259.9547914	35	49.43838	0.00216835
617	46571.8	-14147.5	0.005	0.017	2.664113045	298.5270386	20.66724586	39.55627441	3768.848633	8.581586838	1.128044986	9.94	0.00245952	0.034024526	13.83380741	0.4	15	4	2	58	0	0	0	0	6370.5	57.06980779	0.006570537	209.590834	85.74170483	276.2788267	123.8491292	676.4067826	190.5371219	695.4604948	866.9439044	1162.276443	400.1279559	1562.404399	0	0	9.526856093	9.526856093	0	0	19.05371219	0	9.526856093	9.526856093	19.05371219	0	0	0	0	0	0	0	0	0	1171.803299	409.654812	1581.458111	58	57.06980779	0.006570537
618	48881.6	-13749.2	0.01	0.012	-0.318437219	84.72006989	4.376025677	45.87148666	1605.083008	6.422413349	2.586518129	9.59	0.003769631	0.019754111	5.240330154	3.93	3	3	0	32	0	0	0	0	162	89.47181566	0.005493883	0	0	0	0	0	0	0	0	0	0	0	0	0	0	0	0	0	0	0	0	0	0	0	0	0	0	0	0	0	0	0	0	0	0	32	89.47181566	0.005493883
619	43340.1	-14819.5	0.015	0.007	-0.409936428	636.7594604	10.38312244	106.9417725	4058.666016	7.539272308	0.894581281	9.64	0.005729064	0.039318845	6.863048659	0.147	12	11	4	53	0	0	20.07833254	0	8262.5	50.44390638	0.004424904	321.2533207	0	371.449152	10.03916627	873.4074656	60.23499763	702.741639	933.6424632	1566.109938	70.2741639	1636.384102	0	0	0	0	0	0	0	0	0	0	0	0	0	0	0	0	0	0	0	0	1566.109938	70.2741639	1636.384102	53	50.44390638	0.004424904
620	44568.9	-4021.44	0.008	0.017	-5.271100447	627.3704834	24.89101791	6.015152454	5841.709473	11.2622385	3.564160793	8.36	0.01030318	3.100298405	300.9069438	0.1337	35	20	1	74	0	0	0	0	54389	88.57709751	0.013006172	0	0	0	0	0	0	0	0	0	0	0	0	0	0	0	0	0	0	0	0	0	0	0	0	0	0	0	0	0	0	0	0	0	0	74	88.57709751	0.013006172
621	46473.6	-13892.8	0.019	0.015	3.232574373	252.583786	18.50678444	43.00845718	3894.455566	7.792006016	0.946612997	7.3	0.004023752	0.035367343	8.789642851	0.1	24	24	3	70	0	0	10.09415276	0	4981.5	49.76907151	0.008731416	50.47076379	0	50.47076379	10.09415276	121.1298331	80.75322206	111.0356803	201.8830552	222.0713607	90.84737482	312.9187355	0	0	0	0	30.28245827	20.18830552	0	50.47076379	30.28245827	20.18830552	50.47076379	0	0	0	0	0	0	0	0	0	252.3538189	111.0356803	363.3894993	70	49.76907151	0.008731416
622	46914.1	-14892.8	0.001	0.006	0.47074753	450.941803	11.66743565	32.83106995	3104.055908	6.298660278	0.854916769	9.24	0.002486532	0.038637962	15.53889594	0.26	9	3	3	42	0	0	0	0	3563	14.76284958	0	313.7057749	49.01652733	578.3950225	58.8198328	960.7239357	88.22974919	999.9371575	1048.953685	1852.824733	196.0661093	2048.890842	0	0	0	0	9.803305466	0	0	9.803305466	9.803305466	0	9.803305466	0	0	0	0	0	0	0	0	0	1862.628039	196.0661093	2058.694148	42	14.76284958	0
626	46046	-15743.2	0.006	0.005	-0.377401829	585.2554932	16.36731529	123.4458466	2563.991211	5.156935692	0.974717108	9.96	0.009812805	0.061439803	6.261186582	0.3	8	4	1	25	0	0	0	0	8991	56.87893887	0.004365708	0	0	0	0	0	0	0	0	0	0	0	0	0	0	0	0	0	0	0	0	0	0	0	0	0	0	0	0	0	0	0	0	0	0	25	56.87893887	0.004365708
627	44403.5	-15552.1	0.002	0.017	-4.327223398	704.8672485	9.299860001	12.72636223	3020.652832	8.136445999	1.689703007	8.89	0.000336068	0.000580759	1.72809967	0.001	9	5	1	60	0	0	0	0	6391	50.27348777	0.005512444	117.122276	0	156.1630347	39.04075867	117.122276	136.6426554	312.3260694	253.7649314	390.4075867	175.683414	566.0910008	19.52037934	0	19.52037934	9.760189669	58.56113801	29.28056901	48.80094834	87.84170702	97.60189669	39.04075867	136.6426554	19.52037934	0	9.760189669	0	19.52037934	9.760189669	29.28056901	0	29.28056901	517.2900524	214.7241727	732.0142251	60	50.27348777	0.005512444
628	44568.3	-15362.2	0.018	0.005	-0.040509284	665.9121704	10.96019745	46.71768188	3177.414063	7.422460079	2.064911327	8.15	0.007249794	0.05399734	7.448120595	0.019	10	3	1	65	0	0	0	0	2086	50.10421677	0.007691437	61.10436488	0	91.65654732	10.18406081	397.1783717	173.1290338	162.944973	570.3074055	549.9392839	183.3130946	733.2523785	10.18406081	0	30.55218244	0	50.92030406	20.36812163	40.73624325	71.28842569	91.65654732	20.36812163	112.0246689	0	0	0	0	0	0	0	0	0	641.5958312	203.6812163	845.2770475	65	50.10421677	0.007691437
631	46679.3	-15841.5	0.004	0.014	-4.020090431	465.0822754	18.80658722	111.1756058	2291.580811	5.984651089	1.751398955	9.12	0.005526363	0.0356812	6.456542938	0.05	10	5	2	54	0	0	0	10.08257831	5926.5	49.76907151	0.004365708	191.5689878	10.08257831	362.972819	30.24773492	524.2940719	50.41289153	594.87212	574.7069634	1078.835879	90.74320475	1169.579083	0	0	10.08257831	0	10.08257831	10.08257831	10.08257831	20.16515661	20.16515661	10.08257831	30.24773492	0	0	0	0	0	0	0	0	0	1099.001035	100.8257831	1199.826818	54	49.76907151	0.004365708
632	46769.5	-15582.1	0.014	0.013	-3.367643461	477.9102783	19.30084038	93.97216797	2531.213379	7.987057209	38.41901603	8.06	0.064775222	1.053218379	16.25958733	6.17	26	14	2	69	0	0	0	0	1032.5	120.3311513	0.018471887	0	0	0	0	0	0	0	0	0	0	0	0	0	0	0	0	0	0	0	0	0	0	0	0	0	0	0	0	0	0	0	0	0	0	69	120.3311513	0.018471887
635	48385.9	-16866	0.003	0.008	1.869082004	235.0888672	17.44688606	167.1516113	779.5570679	4.045652866	1.062155783	7.65	0.00361071	0.032988191	9.136206176	4.42	4	10	1	18	0	0	0	0	471.5	64.85645105	0.004424904	0	0	0	0	0	0	0	0	0	0	0	0	0	0	0	0	0	0	0	0	0	0	0	0	0	0	0	0	0	0	0	0	0	0	18	64.85645105	0.004424904
801	39838	-4216.52	0.004	0.002	2.624715656	533.6229248	19.24822617	95.9291153	10576.28711	6.483221054	6.361697281	9.2	0.0139	0.7354	52.90647482	0.0523	17	28	2	54	0	0	0	0	88481.5	NA	NA	334.9444725	41.86805906	596.6198416	115.1371624	1538.65117	52.33507383	1088.569536	1590.986244	2470.215485	209.3402953	2679.55578	10.46701477	0	31.4010443	0	104.6701477	20.93402953	41.86805906	125.6041772	146.5382067	20.93402953	167.4722362	0	0	0	0	0	0	0	0	0	2616.753691	230.2743248	2847.028016	54	NA	NA
802	45176.9	-4132.7	0.006	0.007	-0.266073242	672.5446777	21.14910316	45.39830399	5238.062012	7.381010056	1.660228022	8.6	0.011	1.8506	168.2363636	0.1057	17	22	2	57	0	0	0	0	253.5	NA	NA	10.12851421	40.51405683	40.51405683	50.64257104	81.02811366	232.9558268	141.7991989	313.9839404	131.6706847	324.1124546	455.7831393	0	10.12851421	0	0	30.38554262	0	10.12851421	30.38554262	30.38554262	10.12851421	40.51405683	0	0	0	0	0	0	0	0	0	162.0562273	334.2409688	496.2971962	57	NA	NA
803	46083.3	-4810.95	0.016	0.016	-2.680206388	868.456543	15.4612999	40.50909424	4424.165039	6.957688808	2.428273293	8.65	0.0079	0.0718	9.088607595	0.1248	17	25	2	53	0	0	0	0	166.5	NA	NA	78.03683811	117.0552572	146.3190715	9.754604764	136.5644667	117.0552572	351.1657715	253.6197239	360.9203763	243.8651191	604.7854954	0	0	0	0	19.50920953	0	0	19.50920953	19.50920953	0	19.50920953	0	0	0	0	0	0	0	0	0	380.4295858	243.8651191	624.2947049	53	NA	NA
804	46052.9	-4828.57	0.01	0.004	-2.342137545	871.9515991	13.33996487	33.92980194	4457.509766	6.615712166	5.543251149	8.43	0.0055	0.0695	12.63636364	0.1087	20	19	2	59	0	0	0	0	4243.5	NA	NA	9.606424349	9.606424349	48.03212174	19.2128487	220.94776	192.128487	86.45781914	413.076247	278.5863061	220.94776	499.5340661	0	0	0	0	115.2770922	9.606424349	0	124.8835165	115.2770922	9.606424349	124.8835165	0	0	0	0	0	0	0	0	0	393.8633983	230.5541844	624.4175827	59	NA	NA
805	45782	-4679.79	0.011	0.016	-6.349271446	839.7756348	10.27035332	34.44197464	4695.098145	7.755775452	3.274473171	7.69	0.0146	1.4397	98.60958904	0.592	15	12	2	49	0	0	0	0	25.5	NA	NA	121.2494035	151.5617544	181.8741053	111.1452865	383.9564444	151.5617544	565.8305497	535.5181988	687.0799532	414.2687953	1101.348748	0	0	0	10.10411696	10.10411696	0	10.10411696	10.10411696	10.10411696	10.10411696	20.20823392	0	0	0	0	0	0	0	0	0	697.1840701	424.3729123	1121.556982	49	NA	NA
806	45447.5	-4595.94	0.006	0.004	-8.972818404	787.7297974	14.96930027	36.6100235	5012.481445	7.147018433	3.818988173	8.28	0.0144	2.6833	186.3402778	0.0445	28	0	3	55	0	0	51.84119443	279.9424499	6424.5	NA	NA	82.94591109	41.47295555	165.8918222	10.36823889	93.31414998	217.7330166	300.6789277	311.0471666	342.1518833	269.5742111	611.7260943	10.36823889	0	20.73647777	0	134.7871055	31.10471666	31.10471666	165.8918222	165.8918222	31.10471666	196.9965388	0	0	0	0	0	0	0	0	0	508.0437054	300.6789277	808.7226332	55	NA	NA
807	45475.7	-4572.65	0.015	0.009	-9.129975796	786.9651489	15.00199127	48.75835037	4981.312988	6.888725758	5.181776728	8.8	0.0141	2.9847	211.6808511	0.048	32	17	3	70	0	0	160.1480412	2210.042968	77826	NA	NA	64.05921647	53.38268039	85.41228862	96.0888247	266.9134019	256.2368659	298.9430102	523.1502678	416.384907	405.708371	822.093278	0	0	0	0	10.67653608	0	0	10.67653608	10.67653608	0	10.67653608	0	0	0	0	0	0	0	0	0	427.0614431	405.708371	832.7698141	70	NA	NA
808	45484.3	-4558.08	0.006	0.016	-9.531459332	787.7942505	15.14465332	56.60921097	4970.796875	7.037671089	4.987149875	8.79	0.0149	4.852	325.6375839	0.0446	19	18	2	58	0	0	0	20.64088829	53771.5	NA	NA	10.32044415	10.32044415	20.64088829	0	103.2044415	41.28177659	41.28177659	144.4862181	134.1657739	51.60222073	185.7679946	0	0	61.92266488	0	82.56355318	20.64088829	61.92266488	103.2044415	144.4862181	20.64088829	165.1271064	0	0	0	0	0	0	0	0	0	278.651992	72.24310903	350.895101	58	NA	NA
809	39999.3	-4466.93	0.019	0.008	4.152562857	417.9364319	20.99055672	111.4309998	10426.10156	8.985313416	3.742576992	8.91	0.0089	0.0736	8.269662921	0.0723	23	24	2	47	0	0	0	0	97080	NA	NA	102.3618762	20.47237525	542.5179441	20.47237525	1085.035888	245.668503	685.8245709	1330.704391	1729.915709	286.6132535	2016.528962	20.47237525	0	10.23618762	0	286.6132535	51.18093812	30.70856287	337.7941916	317.3218164	51.18093812	368.5027545	0	0	0	0	0	0	0	0	0	2047.237525	337.7941916	2385.031717	47	NA	NA
810	45910	-5002.41	0.019	0.008	-10.8480413	894.2662964	11.15367603	101.0957947	4636.137207	8.262428284	2.998592861	9.7	0.0045	0.0743	16.51111111	0.559	22	17	2	74	0	0	0	0	53	NA	NA	130.3797749	20.05842691	120.3505614	70.20449417	812.3662897	120.3505614	340.9932574	932.7168511	1063.096626	210.6134825	1273.710109	20.05842691	0	10.02921345	0	20.05842691	0	30.08764036	20.05842691	50.14606726	0	50.14606726	0	0	0	0	0	0	0	0	0	1113.242693	210.6134825	1323.856176	74	NA	NA
811	45895.9	-5009.41	0.006	0.007	-10.76695246	891.1829224	10.78071308	96.48516846	4651.548828	8.618854523	11.21816779	8.54	0.0164	5.1344	313.0731707	0.0495	7	11	4	28	0	0	21.50089374	53.75223435	19402.5	NA	NA	21.50089374	32.25134061	32.25134061	21.50089374	32.25134061	0	107.5044687	32.25134061	86.00357496	53.75223435	139.7558093	0	0	0	0	0	0	0	0	0	0	0	0	0	0	0	0	0	0	0	0	86.00357496	53.75223435	139.7558093	28	NA	NA
813	46053.8	-5143.2	0.02	0.01	-5.669661392	921.5073853	12.4379425	94.43251801	4533.833496	7.06227541	7.300830387	8.25	0.0086	0.2172	25.25581395	0.0375	23	9	4	73	0	0	1088.06968	1590.255687	47166.5	NA	NA	0	0	0	0	0	0	0	0	0	0	0	0	0	0	0	0	0	0	0	0	0	0	0	0	0	0	0	0	0	0	0	0	0	0	73	NA	NA
817	42497	-4708.68	0.019	0.004	-4.029668532	691.5341797	15.80632019	33.12279129	7954.963379	7.353552341	4.755366467	8.99	0.009	0.0863	9.588888889	0.1188	26	14	4	76	0	0	132.7975303	1399.481666	7471	NA	NA	112.367141	10.21519464	337.1014231	0	1470.988028	357.5318124	459.6837588	1828.51984	1920.456592	367.747007	2288.203599	30.64558392	0	30.64558392	10.21519464	347.3166177	0	71.50636248	347.3166177	408.6077856	10.21519464	418.8229802	0	0	0	0	0	0	0	0	0	2329.064378	377.9622017	2707.026579	76	NA	NA
818	42952.5	-5460.07	0.02	0.009	-5.079524219	861.0658569	14.54166603	23.43983269	7621.468262	9.478971481	6.26757483	8.51	0.0129	0.1166	9.03875969	0.048	45	12	7	73	250	20	434.7830757	2871.590547	117764	NA	NA	0	0	0	0	0	0	0	0	0	0	0	121.3348118	0	283.1145609	0	1860.467115	171.8909834	404.4493727	2032.358098	2264.916487	171.8909834	2436.807471	333.6707325	0	333.6707325	0	333.6707325	333.6707325	667.341465	0	667.341465	2932.257952	171.8909834	3104.148936	73	NA	NA
820	46053.8	-5143.2	0.014	0.008	-5.941611392	921.5073853	12.4379425	94.43251801	4533.833496	7.06227541	17.75276327	9.3	0.0085	1.7951	211.1882353	1.568	1	12	1	NA	0	0	0	11.00213844	66	NA	NA	0	0	0	0	0	0	0	0	0	0	0	0	0	0	0	0	0	0	0	0	0	0	0	0	0	0	0	0	0	0	0	0	0	0	NA	NA	NA
821	46021.7	-5237.04	0.014	0.018	-3.886827618	922.7614136	13.72127819	103.0554123	4591.504395	6.420814037	13.58562958	9.27	0.0154	4.2297	274.6558442	0.1358	12	18	3	40	0	0	941.0977789	21.6344317	823	NA	NA	151.4410219	43.2688634	237.9787487	10.81721585	173.0754536	32.45164755	443.5058498	205.5271011	562.4952242	86.5377268	649.032951	0	0	0	0	0	0	0	0	0	0	0	0	0	0	0	0	0	0	0	0	562.4952242	86.5377268	649.032951	40	NA	NA
822	47097	-5406.12	0.018	0.018	-8.812760442	812.687561	10.34804249	166.088623	3645.48999	8.834827423	7.963200685	9.31	0.0045	0.0492	10.93333333	0.0957	16	7	3	47	0	0	21.67473435	0	3902	NA	NA	119.2110389	140.8857733	184.235242	97.53630459	249.2594451	509.3562573	541.8683588	758.6157024	552.705726	747.7783352	1300.484061	0	0	0	0	0	0	0	0	0	0	0	0	0	0	0	0	0	0	0	0	552.705726	747.7783352	1300.484061	47	NA	NA
823	48512.6	-5243.89	0.011	0.014	-1.381265819	744.4293213	25.08467674	43.14613342	2327.557129	6.312064171	3.247585155	9.46	0.011	1.4238	129.4363636	0.0509	9	15	3	55	0	0	9.572093444	0	11725	NA	NA	86.148841	57.43256067	95.72093444	67.00465411	392.4558312	248.8744296	306.3069902	641.3302608	574.3256067	373.3116443	947.637251	0	0	9.572093444	0	38.28837378	9.572093444	9.572093444	47.86046722	47.86046722	9.572093444	57.43256067	0	0	0	0	0	0	0	0	0	622.1860739	382.8837378	1005.069812	55	NA	NA
824	47394.8	-5427.69	0.02	0.011	-8.221860301	842.2033691	16.10201263	104.5608673	3386.797607	7.077950954	1.734325838	8.94	0.0042	0.0578	13.76190476	0.1037	3	7	1	36	0	0	0	0	35389.5	NA	NA	0	0	0	0	0	0	0	0	0	0	0	0	0	0	0	0	0	0	0	0	0	0	0	0	0	0	0	0	0	0	0	0	0	0	36	NA	NA
825	42633.7	-5135.42	0.008	0.009	-6.017650008	774.2111816	21.75707054	11.09002018	7875.540527	8.921326637	10.87625863	9.7	0.0181	0.3664	20.24309392	0.1225	20	25	3	72	0	25	0	31.42575077	166545.5	NA	NA	796.1190196	52.37625129	953.2477735	178.0792544	5426.179634	345.6832585	1979.822299	5771.862892	7175.546427	576.1387642	7751.685191	20.95050052	0	115.2277528	20.95050052	303.7822575	10.47525026	157.1287539	314.2575077	439.9605108	31.42575077	471.3862616	0	0	0	0	0	0	0	0	0	7615.506937	607.5645149	8223.071452	72	NA	NA
826	47997.8	-5275.81	0.019	0.017	-4.842777677	698.5625	12.68208981	8.399518967	2782.221191	12.27228355	6.335172644	9.29	0.0047	0.7235	153.9361702	0.0622	18	25	1	70	0	0	0	0	13097.5	NA	NA	95.54935324	42.46637922	212.3318961	31.84978441	297.2646545	84.93275843	382.197413	382.197413	605.1459038	159.2489221	764.3948259	0	0	31.84978441	0	21.23318961	0	31.84978441	21.23318961	53.08297402	0	53.08297402	0	0	0	0	0	0	0	0	0	658.2288779	159.2489221	817.4777999	70	NA	NA
827	47383.2	-5758.65	0.009	0.015	-6.43076387	842.6934814	14.12577534	6.300191402	3556.167725	9.078193665	0.861568248	8.98	0.009	0.081	9	0.0364	16	27	3	67	0	0	9.884859057	0	12031	NA	NA	0	0	9.884859057	0	19.76971811	39.53943623	9.884859057	59.30915434	29.65457717	39.53943623	69.1940134	0	0	0	0	29.65457717	0	0	29.65457717	29.65457717	0	29.65457717	0	0	0	0	0	0	0	0	0	59.30915434	39.53943623	98.84859057	67	NA	NA
828	47513.9	-5837.61	0.019	0.001	-4.206598932	866.6156616	16.09713173	11.04047298	3487.611328	9.044717789	2.931642869	9.22	0.0027	0.032	11.85185185	0.0421	9	22	2	61	0	0	0	0	82023	NA	NA	0	0	0	0	0	0	0	0	0	0	0	0	0	10.21427774	0	0	0	10.21427774	0	10.21427774	0	10.21427774	0	0	0	0	0	0	0	0	0	10.21427774	0	10.21427774	61	NA	NA
829	48161.3	-6158.35	0.005	0.009	-6.50207293	903.6047363	15.3540535	5.736718655	3184.248047	7.915547848	1.235972388	9.18	0.0079	0.1121	14.18987342	0.0653	30	23	5	59	0	0	296.3699281	678.7827387	129186	NA	NA	9.560320263	0	9.560320263	0	0	9.560320263	19.12064053	9.560320263	19.12064053	9.560320263	28.68096079	0	0	0	0	19.12064053	0	0	19.12064053	19.12064053	0	19.12064053	0	0	0	0	0	0	0	0	0	38.24128105	9.560320263	47.80160131	59	NA	NA
831	49204.5	-6102.84	0.011	0.02	1.574331194	821.2894287	27.62688065	34.24827576	2470.743408	6.611282825	1.336622652	8.3	0.0122	3.6762	301.3278689	0.0406	30	12	3	56	0	0	700.2973803	0	21261.5	NA	NA	19.72668677	9.863343384	49.31671692	39.45337354	246.5835846	59.18006031	118.3601206	305.7636449	315.6269883	108.4967772	424.1237655	0	0	0	0	9.863343384	0	0	9.863343384	9.863343384	0	9.863343384	0	0	0	0	0	0	0	0	0	325.4903317	108.4967772	433.9871089	56	NA	NA
832	47779.4	-6051.78	0.01	0.004	-8.860895574	936.2249146	28.89891052	12.50403786	3398.819092	7.549196243	1.774187161	8.8	0.0143	0.9582	67.00699301	0.1703	13	25	3	60	0	0	0	40.21656881	15711	NA	NA	0	0	0	0	110.5955642	50.27071101	0	160.8662752	110.5955642	50.27071101	160.8662752	0	0	0	0	80.43313762	0	0	80.43313762	80.43313762	0	80.43313762	0	0	0	0	0	0	0	0	0	191.0287019	50.27071101	241.2994129	60	NA	NA
833	38891.5	-5774.62	0.015	0.001	-0.799403667	416	1.694607258	14.14125633	11671.79785	12.85955906	15.93090626	8.78	0.0171	0.1477	8.637426901	0.0615	37	29	5	89	0	0	546.2436168	1836.308329	151057	NA	NA	0	0	0	0	0	0	0	0	0	0	0	34.86661384	0	92.97763691	0	3230.972883	69.73322768	127.8442508	3300.70611	3358.817133	69.73322768	3428.550361	0	0	220.8218877	0	0	220.8218877	220.8218877	0	220.8218877	3579.639021	69.73322768	3649.372249	89	NA	NA
834	48851.1	-6276.11	0.003	0.005	-0.111461818	1005.762817	21.15159798	111.5334091	2828.750732	5.916371346	2.033251367	9.26	0.0075	0.1342	17.89333333	0.0721	21	18	4	60	0	0	71.37715556	132.5575746	15451	NA	NA	397.6727238	81.57389207	377.2792508	244.7216762	2671.544965	591.4107175	1101.247543	3262.955683	3446.49694	917.7062858	4364.203226	0	0	10.19673651	10.19673651	20.39347302	0	20.39347302	20.39347302	30.59020953	10.19673651	40.78694603	0	0	0	0	0	0	0	0	0	3477.087149	927.9030223	4404.990172	60	NA	NA
836	48851.1	-6276.11	0.013	0.003	-0.111461818	1005.762817	21.15159798	111.5334091	2828.750732	5.916371346	4.084635883	5.08	0.0107	0.102	9.53271028	3.6	1	2	0	47	0	0	0	0	221	NA	NA	0	0	0	0	0	0	0	0	0	0	0	0	0	0	0	0	0	0	0	0	0	0	0	0	0	0	0	0	0	0	0	0	0	0	47	NA	NA
838	42276.7	-4707.37	0.017	0.007	-9.530403018	675.4771729	26.4376545	62.35255432	8174.000488	4.647573471	7.019632414	9.1	0.0046	0.0478	10.39130435	0.0497	20	23	3	77	0	0	0	503.4900536	64916	NA	NA	82.20245773	0	421.2875959	51.37653608	308.2592165	71.92715051	554.8665897	380.186367	811.7492701	123.3036866	935.0529567	71.92715051	0	102.7530722	0	637.0690474	10.27530722	174.6802227	647.3443546	811.7492701	10.27530722	822.0245773	0	0	0	0	0	0	0	0	0	1623.49854	133.5789938	1757.077534	77	NA	NA
841	40360.6	-6908.25	0.01	0.002	-3.614878058	417	7.597763062	96.7964859	10493.91797	6.121080399	11.05497644	8.95	0.0091	0.1275	14.01098901	0.0414	24	16	6	69	0	36	3636.939261	507.4798969	200000	NA	NA	0	0	0	0	0	0	0	0	0	0	0	0	0	0	0	0	0	0	0	0	0	0	0	0	10.57249785	0	0	10.57249785	10.57249785	0	10.57249785	10.57249785	0	10.57249785	69	NA	NA
842	40197.3	-7037.39	0.008	0.015	0.547764778	434.9789429	7.951197147	22.53105354	10687.81738	7.950160503	2.873167372	9.68	0.0199	0.1623	8.155778894	0.436	8	21	2	41	0	0	0	0	15211.5	NA	NA	257.0907006	66.65314459	238.046945	114.2625336	799.8377351	304.7000896	676.0533237	1104.537825	1294.975381	485.6157678	1780.591148	0	0	9.521877799	0	9.521877799	9.521877799	9.521877799	19.0437556	19.0437556	9.521877799	28.5656334	0	0	0	0	0	0	0	0	0	1314.019136	495.1376456	1809.156782	41	NA	NA
843	40259	-6827.06	0.009	0.006	-2.116040587	413.4062805	5.722329617	72.44786072	10568.33984	7.133692741	5.247313626	9	0.0104	0.1004	9.653846154	0.1351	32	16	6	92	3	5	0	20.1710396	60282.5	NA	NA	0	0	0	0	0	0	0	0	0	0	0	70.59863861	0	90.76967822	0	292.4800743	50.42759901	161.3683168	342.9076733	453.8483911	50.42759901	504.2759901	20.1710396	0	80.68415842	0	20.1710396	80.68415842	100.855198	0	100.855198	554.7035891	50.42759901	605.1311881	92	NA	NA
845	42657.4	-7097.89	0.018	0.003	-12.80948514	671.5324097	10.73481083	96.62020111	8391.796875	6.092179775	5.443457458	9.21	0.0093	0.0878	9.440860215	0.1233	18	21	3	38	4	0	0	0	110454.5	NA	NA	175.5402879	72.28129503	382.0582737	20.65179858	650.5316553	413.0359716	650.5316553	1063.567627	1208.130217	505.9690652	1714.099282	0	0	0	0	10.32589929	10.32589929	0	20.65179858	10.32589929	10.32589929	20.65179858	0	0	0	0	0	0	0	0	0	1218.456116	516.2949645	1734.751081	38	NA	NA
846	41165.2	-7408.98	0.013	0.005	-7.716836095	502.2690125	22.70708084	129.2891693	9893.439453	4.046222687	2.111888112	8.46	0.0038	0.0529	13.92105263	0.0401	26	12	3	65	0	0	152.5983156	0	21404	NA	NA	0	0	10.17322104	0	10.17322104	40.69288417	10.17322104	50.86610521	20.34644208	40.69288417	61.03932625	0	0	10.17322104	0	50.86610521	30.51966313	10.17322104	81.38576834	61.03932625	30.51966313	91.55898938	0	0	10.17322104	0	0	10.17322104	10.17322104	0	10.17322104	91.55898938	71.2125473	162.7715367	65	NA	NA
847	43283.6	-8042.77	0.02	0.015	-6.251233026	819.5001831	10.39744282	24.82846451	8247.948242	7.802968025	1.478750024	9.16	0.0066	0.0741	11.22727273	0.0405	23	8	1	70	0	15	0	0	15268	NA	NA	0	0	0	0	0	0	0	0	0	0	0	0	0	0	0	0	0	0	0	0	0	0	0	0	0	0	0	0	0	0	0	0	0	0	70	NA	NA
848	43450.8	-8102.07	0.012	0.01	-6.72162915	836.803894	15.89391899	17.3110733	8133.911621	7.321473122	4.068642123	7.81	0.0057	0.0671	11.77192982	0.0352	24	18	7	67	28	19	1857.212339	268.2640045	34427.5	NA	NA	0	0	0	0	10.31784633	0	0	10.31784633	10.31784633	0	10.31784633	0	0	0	0	0	0	0	0	0	0	0	0	0	0	0	0	0	0	0	0	10.31784633	0	10.31784633	67	NA	NA
850	40386.4	-8597.07	0.02	0.006	-6.671815366	626.4067383	10.42146015	18.05006599	10939.74609	11.96002769	3.287715279	9.06	0.0049	0.0669	13.65306122	0.0336	16	21	3	62	0	0	0	0	70500	NA	NA	9.859494867	19.71898973	19.71898973	39.43797947	138.0329281	492.9747434	88.7354538	631.0076715	167.6114127	552.1317126	719.7431253	0	0	0	0	49.29747434	19.71898973	0	69.01646407	49.29747434	19.71898973	69.01646407	0	0	0	0	0	0	0	0	0	216.9088871	571.8507023	788.7595894	62	NA	NA
851	40918.8	-8525.54	0.02	0.016	-6.988664567	660.7435913	16.26830673	28.62415504	10564.88965	7.085134506	3.681764504	9.27	0.0069	0.1708	24.75362319	0.0682	16	25	3	43	11	0	0	0	70682.5	NA	NA	129.1498647	107.6248872	172.1998195	75.33742105	312.1121729	387.449594	484.3119925	699.5617669	613.4618571	570.4119022	1183.873759	0	0	0	0	10.76248872	0	0	10.76248872	10.76248872	0	10.76248872	0	0	0	0	0	0	0	0	0	624.2243459	570.4119022	1194.636248	43	NA	NA
852	39657.3	-8728	0.018	0.012	-4.335909223	620.0855103	6.681674957	111.6861038	11138.03516	13.27641964	31.91082803	8.53	0.0284	0.2344	8.253521127	0.1067	32	17	7	71	0	16	11635.6662	1220.325967	112020	NA	NA	0	0	0	0	0	0	0	0	0	0	0	0	0	0	0	0	0	0	0	0	0	0	4256.951047	936.5292304	6754.362329	5023.202236	5193.480278	11777.56456	11011.31338	5959.731466	16971.04484	11011.31338	5959.731466	16971.04484	71	NA	NA
855	43527.1	-8778.37	0.016	0.001	-12.20861709	986.6706543	21.65982246	123.2692947	8438.625	5.45101738	4.687377114	9.16	0.0159	0.1202	7.559748428	0.0456	11	23	5	60	0	0	257.4268029	133.8619375	46378	NA	NA	133.8619375	10.29707212	92.67364906	41.18828847	535.4477501	72.07950483	278.0209472	607.527255	761.9833367	123.5648654	885.5482021	82.37657694	10.29707212	92.67364906	0	339.8033799	10.29707212	185.3472981	350.100452	514.8536059	20.59414424	535.4477501	0	0	0	0	0	0	0	0	0	1276.836943	144.1590097	1420.995952	60	NA	NA
856	41339.1	-8724.49	0.018	0.013	1.961880565	597.81073	9.115402222	96.45897675	10280.10547	5.991227627	2.386464826	9.38	0.0033	0.0375	11.36363636	0.0484	24	12	1	51	0	0	0	0	65153	NA	NA	87.70876267	68.21792652	263.126288	204.6537796	526.252576	224.1446157	623.7067568	750.3971917	877.0876267	497.0163218	1374.103949	9.745418075	0	58.47250845	0	87.70876267	9.745418075	68.21792652	97.45418075	155.9266892	9.745418075	165.6721073	0	0	0	0	0	0	0	0	0	1033.014316	506.7617399	1539.776056	51	NA	NA
857	41184.8	-8915.19	0.014	0.01	-0.805960834	587.1242065	18.48838997	156.2521667	10337.24121	7.975231647	4.40851271	9.4	0.0051	0.0488	9.568627451	0.0699	22	23	2	51	0	0	0	0	140461	NA	NA	216.6816265	30.95451807	257.9543172	278.5906626	753.2266063	453.9995983	784.1811244	1207.226205	1227.86255	763.544779	1991.407329	0	0	10.31817269	0	10.31817269	20.63634538	10.31817269	30.95451807	20.63634538	20.63634538	41.27269076	0	0	0	0	0	0	0	0	0	1248.498895	784.1811244	2032.68002	51	NA	NA
858	43639.9	-8979.22	0.011	0.016	-15.10364079	972.9380493	17.81368828	109.0518341	8465.055664	9.066250801	4.555864551	8.85	0.007	0.0718	10.25714286	0.0332	32	10	3	94	0	0	19354.76928	83.42572965	13306	NA	NA	0	0	0	0	0	0	0	0	0	0	0	0	0	0	0	0	0	0	0	0	0	0	0	0	0	0	0	0	0	0	0	0	0	0	94	NA	NA
859	43641.8	-9074.21	0.01	0.011	-13.7231369	966.4832764	16.21646118	111.0497665	8520.589844	8.330340385	6.084522457	9.17	0.0048	0.0672	14	0.0363	35	13	5	66	0	0	2870.575223	10.32581015	28072.5	NA	NA	0	0	0	0	0	0	0	0	0	0	0	0	0	0	0	0	0	0	0	0	0	0	0	0	0	0	0	0	0	0	0	0	0	0	66	NA	NA
860	45761.9	-9894.53	0.003	0.001	0.562452495	969.5371094	19.82455254	88.4577179	6364.786621	6.913821697	1.714068563	9.51	0.0008	0.0115	14.375	0.0551	16	12	4	74	25	0	10.0628992	0	20042	NA	NA	120.7547904	60.37739521	171.0692864	30.18869761	694.340045	140.8805888	382.3901697	835.2206338	986.1641218	231.4466817	1217.610803	0	0	0	0	30.18869761	0	0	30.18869761	30.18869761	0	30.18869761	0	0	0	0	0	0	0	0	0	1016.352819	231.4466817	1247.799501	74	NA	NA
861	48417.3	-9171.86	0.008	0.012	-3.426196527	696.772644	11.62014294	13.20288277	5283.699219	8.115204811	1.899699019	8.44	0.0038	0.5858	154.1578947	1.003	19	13	4	33	27	0	0	0	23143.5	NA	NA	142.155254	0	517.8512823	20.30789342	568.6210159	60.92368027	680.3144297	629.5446961	1228.627552	81.23157369	1309.859126	0	0	0	0	0	0	0	0	0	0	0	0	0	0	0	0	0	0	0	0	1228.627552	81.23157369	1309.859126	33	NA	NA
862	48470.4	-9224.03	0.014	0.019	-3.687893115	711.1173706	11.23696136	21.59301567	5213.594727	5.228737831	1.257937708	8.66	0.0157	0.136	8.662420382	0.1857	23	9	4	48	50	0	0	0	35609	NA	NA	1750.945927	187.2669441	2518.740398	140.4502081	3342.714952	458.8040131	4597.403478	3801.518965	7612.401278	786.5211653	8398.922443	0	0	0	0	9.363347205	9.363347205	0	18.72669441	9.363347205	9.363347205	18.72669441	0	0	0	0	0	0	0	0	0	7621.764625	795.8845125	8417.649138	48	NA	NA
863	49087.8	-9618.59	0.004	0.01	-7.651605278	798.7149048	15.07904243	129.8566895	4606.663086	7.669272423	1.175774465	9.06	0.0101	0.0905	8.96039604	0.0668	21	13	4	37	0	0	98.57169907	0	43082.5	NA	NA	69.00018935	9.857169907	197.1433981	19.71433981	542.1443449	138.0003787	295.7150972	680.1447236	808.2879324	167.5718884	975.8598208	0	0	0	0	19.71433981	0	0	19.71433981	19.71433981	0	19.71433981	0	0	0	0	0	0	0	0	0	828.0022722	167.5718884	995.5741606	37	NA	NA
864	43713.3	-9268.26	0.014	0.015	-12.18555379	967.5340576	18.0316124	121.8787918	8371.001953	5.385837078	3.655326644	9.27	0.0075	0.0604	8.053333333	0.0509	8	8	3	46	0	0	2707.050367	0	26587.5	NA	NA	580.0822214	40.70752431	997.3343456	111.9456918	2422.097696	315.4833134	1730.069783	2737.58101	3999.514263	468.1365296	4467.650793	0	0	0	0	0	0	0	0	0	0	0	0	0	0	0	0	0	0	0	0	3999.514263	468.1365296	4467.650793	46	NA	NA
865	48633.2	-9650.61	0.008	0.018	-1.701846302	756	4.61605835	14.45686722	4758.76123	8.328597069	2.540580083	9.04	0.0232	0.2022	8.715517241	0.724	17	15	2	45	0	0	0	0	20393	NA	NA	441.9278496	29.46185664	1060.626839	108.0268077	1787.352636	166.950521	1640.043353	1954.303157	3289.907325	304.4391853	3594.34651	9.820618881	0	29.46185664	0	49.10309441	0	39.28247552	49.10309441	88.38556993	0	88.38556993	0	0	0	0	0	0	0	0	0	3378.292895	304.4391853	3682.73208	45	NA	NA
866	48689.5	-9635.89	0.006	0.015	-2.273168385	753.9658203	3.578588009	32.94703674	4747.526855	8.104229927	2.349718342	8.46	0.0164	0.1204	7.341463415	1.679	13	9	3	49	0	0	20.06117081	0	51452	NA	NA	60.18351244	20.06117081	180.5505373	30.09175622	421.284587	180.5505373	290.8869768	601.8351244	662.0186368	230.7034643	892.7221011	0	0	0	0	0	0	0	0	0	0	0	0	0	0	0	0	0	0	0	0	662.0186368	230.7034643	892.7221011	49	NA	NA
867	48893.6	-9585.52	0.009	0.02	-7.397455782	764.4632568	9.805531502	98.86803436	4709.81543	7.741676331	0.932994063	8.68	0.011	0.085	7.727272727	0.1835	36	21	1	63	0	0	0	0	116964	NA	NA	10.01297287	10.01297287	40.05189149	10.01297287	140.1816202	50.06486436	70.09081011	190.2464846	190.2464846	70.09081011	260.3372947	0	0	30.03891862	0	20.02594574	0	30.03891862	20.02594574	50.06486436	0	50.06486436	0	0	0	0	0	0	0	0	0	240.3113489	70.09081011	310.402159	63	NA	NA
868	46327.6	-10139.1	0.003	0.008	-2.799322672	789.2735596	7.017189026	44.40304565	5779.280762	6.961822987	4.398502295	8.22	0.0156	0.1256	8.051282051	0.043	21	16	4	87	0	0	0	9.963126428	80616	NA	NA	59.77875857	9.963126428	159.4100229	19.92625286	468.2669421	99.63126428	249.0781607	567.8982064	687.4557235	129.5206436	816.9763671	9.963126428	0	9.963126428	0	129.5206436	19.92625286	19.92625286	149.4468964	149.4468964	19.92625286	169.3731493	0	0	0	0	0	0	0	0	0	836.90262	149.4468964	986.3495164	87	NA	NA
869	46416	-10095.6	0.017	0.012	-1.194611385	776.8132324	8.914433479	30.90127945	5744.249023	7.490420818	23.8630024	8.11	0.0137	0.1411	10.29927007	1.794	24	15	5	59	0	0	17195.79343	668.2969047	15537	NA	NA	0	0	0	0	0	0	0	0	0	0	0	0	0	0	0	0	0	0	0	0	0	0	154.2223626	0	25.7037271	0	154.2223626	25.7037271	179.9260897	0	179.9260897	179.9260897	0	179.9260897	59	NA	NA
870	48097.1	-9571.76	0.008	0.002	1.880109787	808.496521	19.38002396	46.28931046	5085.276855	7.178510666	1.540886009	8.89	0.0073	0.0795	10.89041096	0.1175	18	11	4	60	1	0	9.745250517	0	49823	NA	NA	253.3765134	97.45250517	409.3005217	77.96200414	1374.080323	263.121764	838.0915445	1637.202087	2036.757358	438.5362733	2475.293631	9.745250517	0	9.745250517	0	126.6882567	9.745250517	19.49050103	136.4335072	146.1787578	9.745250517	155.9240083	0	0	0	0	0	0	0	0	0	2182.936116	448.2815238	2631.21764	60	NA	NA
871	46175.6	-10537.7	0.014	0.009	-6.98267293	775.4780273	21.85289574	154.800827	5636.097168	5.431168556	1.648198896	7.62	0.0222	0.2158	9.720720721	0.444	12	2	2	45	0	0	0	0	56420.5	NA	NA	0	0	0	10.01771693	30.05315079	0	10.01771693	30.05315079	30.05315079	10.01771693	40.07086771	0	0	0	0	0	0	0	0	0	0	0	0	0	0	0	0	0	0	0	0	30.05315079	10.01771693	40.07086771	45	NA	NA
872	48864.5	-10092.6	0.02	0.011	-5.250179231	789.9683838	7.667424679	76.8839798	4260.052734	6.729612827	1.903947159	8.89	0.0173	0.1687	9.751445087	1.453	6	7	2	43	0	0	9.929856604	0	17907	NA	NA	208.5269887	19.85971321	436.9136906	19.85971321	1400.109781	317.7554113	685.1601057	1717.865193	2045.550461	357.4748378	2403.025298	0	0	0	0	0	0	0	0	0	0	0	0	0	0	0	0	0	0	0	0	2045.550461	357.4748378	2403.025298	43	NA	NA
873	49130.6	-10441.1	0.017	0.005	-6.736160271	851.1253662	13.14514446	58.73676682	3831.29126	7.429769516	2.194313831	7.86	0.0103	0.1118	10.85436893	1.988	4	0	2	48	0	0	0	0	23356	NA	NA	70.22359246	70.22359246	170.5430103	60.19165068	571.8206815	511.6290308	371.1818459	1083.449712	812.5872842	642.0442739	1454.631558	0	0	0	0	0	0	0	0	0	0	0	0	0	0	0	0	0	0	0	0	812.5872842	642.0442739	1454.631558	48	NA	NA
876	46274.8	-10500.2	0.008	0.02	-7.234812543	786	11.97187614	128.0082092	5582.394531	11.56501961	2.430330525	8.31	0.0054	0.0443	8.203703704	0.0416	27	19	4	68	0	0	5598.487787	1359.053195	43183.5	NA	NA	20.28437604	0	0	0	0	40.56875208	20.28437604	40.56875208	20.28437604	40.56875208	60.85312812	0	0	0	0	0	0	0	0	0	0	0	0	0	0	0	0	0	0	0	0	20.28437604	40.56875208	60.85312812	68	NA	NA
877	47671.4	-10180.3	0.02	0.014	-10.17667967	819.1236572	12.69870377	81.78356934	4832.889648	5.420756817	1.664551491	8.85	0.0043	0.0351	8.162790698	0.1938	13	5	2	56	0	0	0	0	49999.5	NA	NA	159.7058937	19.96323671	259.5220773	49.90809178	998.1618357	389.2831159	489.0992995	1387.444952	1417.389807	459.1544444	1876.544251	0	0	0	0	9.981618357	9.981618357	0	19.96323671	9.981618357	9.981618357	19.96323671	0	0	0	0	0	0	0	0	0	1427.371425	469.1360628	1896.507488	56	NA	NA
878	48023.3	-10607.8	0.011	0.003	-10.62879539	944.2996216	21.59709167	98.2767334	4279.152832	6.154448986	1.794561934	8.93	0.0135	0.1136	8.414814815	0.1333	21	3	3	53	0	0	619.465557	0	25851.5	NA	NA	393.3114648	39.33114648	422.8098246	29.49835986	1435.586846	147.4917993	884.9507957	1583.078646	2251.708136	216.3213056	2468.029441	0	0	0	0	0	0	0	0	0	0	0	0	0	0	0	0	0	0	0	0	2251.708136	216.3213056	2468.029441	53	NA	NA
879	49220.8	-10950.8	0.018	0.001	-2.531070054	919.0479126	17.84005547	113.5869675	3333.032959	5.597136974	2.011155629	9	0.0106	0.1944	18.33962264	1.193	17	5	2	52	0	0	0	0	8032.5	NA	NA	1266.47592	49.08821394	2169.699056	255.2587125	4535.750968	294.5292836	3740.521902	4830.280252	7971.925944	598.8762101	8570.802154	0	0	0	0	0	0	0	0	0	0	0	0	0	0	0	0	0	0	0	0	7971.925944	598.8762101	8570.802154	52	NA	NA
880	48777	-10947.6	0.001	0.014	-5.776699364	910.2949219	14.16843987	8.1590662	3558.549561	5.988168716	4.144843955	8.82	0.0028	0.0385	13.75	0.0246	8	9	3	78	1	40	0	0	7807	NA	NA	0	0	0	0	10.20753499	0	0	10.20753499	10.20753499	0	10.20753499	0	0	0	0	0	0	0	0	0	0	0	0	0	0	0	0	0	0	0	0	10.20753499	0	10.20753499	78	NA	NA
881	49167.9	-10883.6	0.003	0.006	-7.919074699	913.0599365	11.55226517	18.21476746	3416.880371	6.915894985	1.526325155	8.96	0.0033	0.0697	21.12121212	0.384	22	17	4	83	0	25	9.859987468	9.859987468	19285	NA	NA	0	0	0	0	0	0	0	0	0	0	0	0	0	0	0	0	0	0	0	0	0	0	0	0	0	0	0	0	0	0	0	0	0	0	83	NA	NA
882	48887.9	-11005.7	0.008	0.004	-7.831452906	923.0931396	20.94384384	144.1585846	3449.705811	5.7870121	1.733003611	8.06	0.0083	0.0639	7.698795181	0.933	11	5	1	51	0	0	0	0	1084	NA	NA	0	0	0	0	0	0	0	0	0	0	0	0	0	0	0	0	0	0	0	0	0	0	0	0	0	0	0	0	0	0	0	0	0	0	51	NA	NA
883	48955.7	-15326.7	0.018	0.008	-0.163898349	226.864502	15.71831608	3.977111816	1633.058838	8.484035492	1.741900365	9.63	0.004	0.052	13	0.1393	4	8	1	58	0	0	0	0	18984	NA	NA	423.5196507	20.16760241	524.3576627	70.58660844	352.9330422	141.1732169	1038.631524	494.1062591	1300.810356	231.9274277	1532.737783	0	0	10.08380121	0	0	0	10.08380121	0	10.08380121	0	10.08380121	0	0	0	0	0	0	0	0	0	1310.894157	231.9274277	1542.821585	58	NA	NA
884	47166.2	-14795.6	0.002	0.013	0.313298523	405.5133057	17.61360741	22.85600281	3100.984375	6.802714825	1.606257837	9.41	0.0043	0.067	15.58139535	0.0674	6	5	2	28	0	2	0	0	7184.637419	NA	NA	198.0290707	0	326.7479667	19.80290707	772.3133758	89.11308182	544.5799445	861.4264576	1297.090413	108.9159889	1406.006402	0	0	0	0	0	0	0	0	0	0	0	0	0	0	0	0	0	0	0	0	1297.090413	108.9159889	1406.006402	28	NA	NA
885	48779.1	-15888.1	0.014	0.02	-3.48067075	349.9921875	9.454250336	96.77085114	1569.713257	5.350099564	5.303187731	8.15	0.0029	0.0316	10.89655172	8.33	0	0	1	NA	0	0	0	0	140.5	NA	NA	0	0	0	0	0	0	0	0	0	0	0	0	0	0	0	0	0	0	0	0	0	0	0	0	0	0	0	0	0	0	0	0	0	0	NA	NA	NA
886	46985	-15012.6	0.011	0.01	1.859822422	465.7914124	11.41012287	78.76759338	2965.79248	6.791495323	1.921953382	9.54	0.0088	0.082	9.318181818	0.0765	10	3	2	44	0	0	1760.046859	0	65322	NA	NA	885.1102703	30.5210438	1403.968015	91.56313141	2797.762349	651.1156011	2411.16246	3448.87795	5086.840634	773.1997763	5860.04041	0	0	0	0	0	0	0	0	0	0	0	0	0	0	0	0	0	0	0	0	5086.840634	773.1997763	5860.04041	44	NA	NA
887	47683.1	-14912.4	0.009	0.01	4.931733608	272.5403442	16.1347065	62.59961319	2687.225098	10.21102905	1.759131405	9.1	0.0064	0.0753	11.765625	0.488	18	14	3	84	1	0	0	0	27837.5	NA	NA	90.49754311	10.05528257	70.38697797	100.5528257	261.4373467	140.7739559	271.4926293	402.2113027	422.3218678	251.3820642	673.703932	0	0	0	0	0	0	0	0	0	0	0	0	0	0	0	0	0	0	0	0	422.3218678	251.3820642	673.703932	84	NA	NA
888	48899.8	-15926	0.009	0.019	-1.454860926	355.6139526	10.0421114	154.2196198	1446.933716	6.467215538	2.284734544	9.81	0.0125	0.0979	7.832	1.825	8	5	2	43	0	0	19.29288714	0	37.5	NA	NA	0	0	0	0	0	0	0	0	0	0	0	0	0	0	0	0	0	0	0	0	0	0	0	0	0	0	0	0	0	0	0	0	0	0	43	NA	NA
889	48623.1	-16040.6	0.004	0.005	-1.398414612	348.4501648	4.632315636	58.65979767	1538.214844	6.147287846	5.647798742	9.18	0.0112	0.6012	53.67857143	5.07	14	4	2	35	0	0	10.0960076	0	341	NA	NA	0	0	0	0	0	0	0	0	0	0	0	0	0	0	0	0	0	0	0	0	0	0	0	0	0	0	0	0	0	0	0	0	0	0	35	NA	NA
890	50089.2	-16105.7	0.005	0.004	8.782069668	93.86056519	23.92724609	93.50436401	380.0415955	6.936169624	0.916630292	9.72	0.0059	0.1527	25.88135593	1.149	5	15	0	20	0	0	0	0	8463.34852	NA	NA	0	0	0	0	0	0	0	0	0	0	0	0	0	0	0	0	0	0	0	0	0	0	0	0	0	0	0	0	0	0	0	0	0	0	20	NA	NA
891	45471.3	-16931.7	0.001	0.008	3.08081378	403.7316589	17.44200134	142.533371	1627.074463	8.383234978	0.499872581	9.46	0.0044	0.0322	7.318181818	0.1478	7	1	2	40	0	0	0	0	40033	NA	NA	278.6811729	39.81159613	288.634072	0	557.3623459	49.76449517	607.126841	607.126841	1124.677591	89.5760913	1214.253682	0	0	0	0	0	0	0	0	0	0	0	0	0	0	0	0	0	0	0	0	1124.677591	89.5760913	1214.253682	40	NA	NA
892	39393.8	-5844.97	0.017	0.005	0.787632648	392.6165771	3.279450417	65.48335266	11188.58887	7.869729042	18.39806509	8.99	0.018	0.1547	8.594444444	0.0581	31	15	3	84	0	0	11.85222823	11.85222823	9745.5	NA	NA	0	0	0	0	0	0	0	0	0	0	0	11.85222823	0	0	35.55668469	0	0	47.40891292	0	11.85222823	35.55668469	47.40891292	0	0	0	0	0	0	0	0	0	11.85222823	35.55668469	47.40891292	84	NA	NA
893	48699.5	-6419.63	0.012	0.003	-3.501030813	1038.227905	17.61158371	115.3880539	3036.461426	7.256029606	3.457576249	7.09	0.0049	0.0573	11.69387755	0.0811	7	7	1	46	0	0	0	0	3107.5	NA	NA	0	0	0	0	0	0	0	0	0	0	0	0	0	0	0	0	0	0	0	0	0	0	0	0	0	0	0	0	0	0	0	0	0	0	46	NA	NA
