# Supplementary material for: Nematodes in a polar desert reveal the relative role of biotic interactions in the coexistence of soil animals
Source: Commun Biol. 2019 Feb 15;2:63. doi: 10.1038/s42003-018-0260-y (PMC6377602; doi:10.1038/s42003-018-0260-y)
Supplement: Supplementary file 3 — Supplementary Software 1 [file 42003_2018_260_MOESM3_ESM.txt]

############Multivariate Modelling 
###########################import SupplementaryData1.txt


nem_data<-SupplementaryData1

bacteria.s.new<-ifelse(is.na(nem_data$bacteria.s)==FALSE,nem_data$bacteria.s,-1)
biomass.new<-ifelse(is.na(nem_data$Biomass)==FALSE,nem_data$Biomass,-1)
nem_data<-cbind(nem_data,bacteria.s.new,biomass.new)


nem<-subset(nem_data,bacteria.s.new>0)
nem<-subset(nem,biomass.new>0)

nem<-subset(nem,scottnema.l+plectus.l+eudorylaimus.l>0)


coords<-data.frame(x=nem$x,y=nem$y)
plot(coords$x-min(coords$x),coords$y+15000,xlab="easting (m)",ylab="northing (m)")


species<-data.frame(scottnema=nem$scottnema.l,plectus=nem$plectus.l,eudorylaimus=nem$eudorylaimus.l)


####
####Multivariate Modelling
####
####

####
library(vegan)

helling_species<-decostand(species,method="hellinger")


rdaTrend<-rda(helling_species~x+y,data=coords)
resCom<-residuals(rdaTrend)


####Create spatial variables with PCNMs
library(spdep)
library(tripack)

###calculating PCNMs
#pcnm_M<-pcnm(dist(coords),give.thresh(dist(coords)))
pcnm_M<-pcnm(dist(coords))
#pcnm_M<-as.data.frame(pcnm_M$vectors)

####PCNMs selection
############this step can take very long, can skip to line 41 to run the rest of the code
#mod0_space.capAgg<-capscale(resCom~1,pcnm_M)  # Model with intercept only
#mod1_space.capAgg<-capscale(resCom~.,pcnm_M) # Model with all explanatory variables (spatial factors)

#step.res <- ordiR2step(mod0_space.capAgg, mod1_space.capAgg, perm.max = 200)
#step.res$anova

########################Assume the following vector are the best set:


PCNM_25<-pcnm_M$vec[,25]
PCNM_5<-pcnm_M$vec[,5]
PCNM_159<-pcnm_M$vec[,159]
PCNM_2<-pcnm_M$vec[,2]
PCNM_62<-pcnm_M$vec[,62]

PCNM_4<-pcnm_M$vec[,4]
PCNM_33<-pcnm_M$vec[,33]
PCNM_113<-pcnm_M$vec[,113]
PCNM_52<-pcnm_M$vec[,52]
PCNM_6<-pcnm_M$vec[,6]

PCNM_66<-pcnm_M$vec[,66]
PCNM_155<-pcnm_M$vec[,155]
PCNM_75<-pcnm_M$vec[,75]
PCNM_56<-pcnm_M$vec[,56]
PCNM_9<-pcnm_M$vec[,9]
PCNM_74<-pcnm_M$vec[,74]


PCNM_17<-pcnm_M$vec[,17]
PCNM_120<-pcnm_M$vec[,120]
PCNM_161<-pcnm_M$vec[,161]
PCNM_84<-pcnm_M$vec[,84]
PCNM_58<-pcnm_M$vec[,58]

PCNM_117<-pcnm_M$vec[,117]
PCNM_59<-pcnm_M$vec[,59]
PCNM_21<-pcnm_M$vec[,21]
PCNM_105<-pcnm_M$vec[,105]
PCNM_51<-pcnm_M$vec[,51]
PCNM_112<-pcnm_M$vec[,112]
PCNM_44<-pcnm_M$vec[,44]
PCNM_130<-pcnm_M$vec[,130]
PCNM_95<-pcnm_M$vec[,95]
PCNM_35<-pcnm_M$vec[,35]
PCNM_80<-pcnm_M$vec[,80]
PCNM_116<-pcnm_M$vec[,116]


Best_PCNM<-data.frame(PCNM_25, PCNM_5,PCNM_159,PCNM_2,PCNM_62,PCNM_4,PCNM_33,PCNM_113,PCNM_52,PCNM_6,PCNM_66, PCNM_155, PCNM_75,   PCNM_56, PCNM_9,  PCNM_74,   PCNM_17,  PCNM_120,  PCNM_161,  PCNM_84,  PCNM_58, PCNM_117, PCNM_59,  PCNM_21,  PCNM_105,  PCNM_51, PCNM_112,  PCNM_44, PCNM_130, PCNM_95,  PCNM_35, PCNM_80, PCNM_116)


#########Spatial Precitors
SpatialMatrix<-cbind(coords$x,coords$y,Best_PCNM)


#Use PCA to extract major gradients in abitoic and biotic predictors of nematode species


topography<-data.frame(20+nem$temp,nem$elev,nem$slope,nem$aspect,nem$coast)
env<-data.frame(nem$wetness,nem$water,nem$C,nem$N,nem$conductivity,nem$ph)
bio<-data.frame(nem$fungi.s,nem$bacteria.s.new,nem$collembolans,nem$mites,nem$rotifers,nem$tardigrades,nem$cyano.s,nem$Biomass,nem$Respiration)


###TOPOGRAGHY###
PCA_top<-prcomp(log(topography+1),scale=T)
summary(PCA_top)
PCA_top
biplot(PCA_top)
####Elevational Gradient (PC1), Aspect (PC2), Slope (PC3)###
PCA_top.axes<-as.data.frame(PCA_top$x)
PC1_top<-PCA_top.axes$PC1
PC2_top<-PCA_top.axes$PC2
PC3_top<-PCA_top.axes$PC3

TOP<-data.frame(PC1_top,PC2_top,PC3_top)

###Physico-chemical Environment
PCA_env<-prcomp(log(env+1),scale=T)
summary(PCA_env)
PCA_env
biplot(PCA_env)
####Nutrients and Water availability Gradient (PC1), Salinity (PC2), Salinity and Organic Matter###
PCA_env.axes<-as.data.frame(PCA_env$x)
PC1_env<-PCA_env.axes$PC1
PC2_env<-PCA_env.axes$PC2
PC3_env<-PCA_env.axes$PC3

ENV<-data.frame(PC1_env,PC2_env,PC3_env)

#### Biota ####


PCA_bio<-prcomp(log(bio+1),scale=T)
summary(PCA_bio)
PCA_bio
biplot(PCA_bio)
####Nutrients and Water availability Gradient (PC1), Salinity (PC2), Salinity and Organic Matter###
PCA_bio.axes<-as.data.frame(PCA_bio$x)
PC1_bio<-PCA_bio.axes$PC1
PC2_bio<-PCA_bio.axes$PC2
PC3_bio<-PCA_bio.axes$PC3

BIO<-data.frame(PC1_bio,PC2_bio,PC3_bio)
TOP_ENV<-data.frame(TOP,ENV)


####total matrix
total<-data.frame(topography,env,bio,species)

EXPL<-data.frame(BIO,TOP_ENV)
cor(EXPL)

mod <- varpart(resCom,BIO,TOP_ENV,SpatialMatrix)
plot(mod)

PCNM_ENV<-data.frame(SpatialMatrix,TOP_ENV)

rda.resultBIO<- rda(resCom,BIO,PCNM_ENV)
anova.rda.resultBIO<-anova(rda.resultBIO, step=200, perm.max=200)
anova.rda.resultBIO
plot(rda.resultBIO)


###linear modelling#####

norm_species<-decostand(species,method="standardize")

#Plectus_Model<-lm(helling_species$plectus~coords$x+coords$y+PCNM_21+ PCNM_4+PCNM_8+PCNM_57+PCNM_18+PCNM_34+PCNM_136+PCNM_149+PCNM_26+PCNM_5+PCNM_64+ PCNM_107+ PCNM_110+   PCNM_7+ PCNM_133+  PCNM_16+   PCNM_2+  PCNM_75+  PCNM_76+  PCNM_90+  PCNM_68+ PCNM_9+ PCNM_189+  PCNM_14+  PCNM_38+  PCNM_12+ PCNM_179+  PCNM_69+ PCNM_191+ PCNM_130+  PCNM_82+ PCNM_143+ PCNM_142+ PCNM_144+  PCNM_29+  PCNM_56+  PCNM_55+ PCNM_106+  PCNM_95+  PCNM_43+  PCNM_74+ PCNM_148+PC1_bio+PC2_bio+PC3_bio+PC1_env+PC2_env+PC3_env)

#Scottnema_Model<-lm(helling_species$scottnema~coords$x+coords$y+PCNM_21+ PCNM_4+PCNM_8+PCNM_57+PCNM_18+PCNM_34+PCNM_136+PCNM_149+PCNM_26+PCNM_5+PCNM_64+ PCNM_107+ PCNM_110+   PCNM_7+ PCNM_133+  PCNM_16+   PCNM_2+  PCNM_75+  PCNM_76+  PCNM_90+  PCNM_68+ PCNM_9+ PCNM_189+  PCNM_14+  PCNM_38+  PCNM_12+ PCNM_179+  PCNM_69+ PCNM_191+ PCNM_130+  PCNM_82+ PCNM_143+ PCNM_142+ PCNM_144+  PCNM_29+  PCNM_56+  PCNM_55+ PCNM_106+  PCNM_95+  PCNM_43+  PCNM_74+ PCNM_148+PC1_bio+PC2_bio+PC3_bio+PC1_env+PC2_env+PC3_env)

cor(residuals(Plectus_Model),residuals(Scottnema_Model))

plot(PC2_bio,helling_species$scottnema)


PCNM_BIO<-data.frame(SpatialMatrix,BIO)
rda.resultTOPENV <- rda(resCom,TOP_ENV,PCNM_BIO)
anova.rda.resultTOPENV<-anova(rda.resultTOPENV, step=200, perm.max=200)
anova.rda.resultTOPENV


BIO_ENVTOP<-data.frame(BIO,TOP_ENV)
rda.resultSPACE <- rda(resCom,SpatialMatrix,BIO_ENVTOP)
anova.rda.resultSPACE<-anova(rda.resultSPACE, step=200, perm.max=200)
anova.rda.resultSPACE


TOTAL_EXP<-data.frame(BIO,TOP_ENV,SpatialMatrix)
summary(rda_)
rda_TOTAL<-rda(resCom,TOTAL_EXP)
Total_Res<-as.data.frame(residuals(rda_TOTAL))


#### There remains a strong negative correlation between species residuals, which suggests that negative interaction are shaping the mutlivariate distribution of the three species###
cor(Total_Res)
cor.test(Total_Res$scottnema,Total_Res$plectus)
cor.test(Total_Res$scottnema,Total_Res$eudorylaimus)
cor.test(Total_Res$plectus,Total_Res$eudorylaimus)

par(mfrow=c(1,3))
plot(Total_Res$scottnema,Total_Res$eudorylaimus,xlab="Scottnema RDA Residuals",ylab="Eudorylaimus RDA Residuals",cex.lab=1.2)
plot(Total_Res$scottnema,Total_Res$plectus,xlab="Scottnema RDA Residuals",ylab="Plectus RDA Residuals",cex.lab=1.2)
plot(Total_Res$plectus,Total_Res$eudorylaimus,xlab="Eudorylaimus RDA Residuals",ylab="Plectus RDA Residuals",cex.lab=1.2)

#####
par(mfrow=c(1,3))
plot(coords$x, coords$y, col=c("blue",
"red")[sign(Total_Res$scottnema)/2+1.5], pch=19,
cex=abs(Total_Res$scottnema)/max(Total_Res$scottnema)*2, xlab="Longitude",
ylab="Latitude")

plot(coords$x, coords$y, col=c("blue",
"red")[sign(Total_Res$plectus)/2+1.5], pch=19,
cex=abs(Total_Res$plectus)/max(Total_Res$plectus)*2, xlab="Longitude",
ylab="Latitude")


plot(coords$x, coords$y, col=c("blue",
"red")[sign(Total_Res$eudorylaimus)/2+1.5], pch=19,
cex=abs(Total_Res$eudorylaimus)/max(Total_Res$eudorylaimus)*2, xlab="Longitude",
ylab="Latitude")


###### Testing Spatial correlation of residuals####

require(spdep)
matrix.nb <- dnearneigh(as.matrix(coords), 0, 10000) # neighorood matrix (1000m)							

matrix.listw <- nb2listw(matrix.nb)  # una lista necessaria sotto

#this next step takes often several minutes to run:
GlobMT_Plectus_5000<- moran.test(Total_Res$eudorylaimus, listw=matrix.listw) 
GlobMT_Plectus_5000

####
geo_Dist<-vegdist(coords,method="euclidean")
geo_Dist_vector<-as.vector(geo_Dist)
summary(geo_Dist_vector)
hist(geo_Dist_vector)

###Correlogramms of Residual to test for spatial structure###
library(ncf)
correlog_Plectus <- correlog(coords$x, coords$y,Total_Res$plectus,
na.rm=T, increment=2000, resamp=100)#l'ideale + usare il modello globale

par(mar=c(5,5,0.1, 0.1))
plot(correlog_Plectus$correlation[1:10], type="b", pch=16, cex=1.5, lwd=1.5,
xlab="distance", ylab="Moran's I", cex.lab=2, cex.axis=1.5); abline(h=0)
