# Supplementary material for: Nematodes in a polar desert reveal the relative role of biotic interactions in the coexistence of soil animals
Source: Commun Biol. 2019 Feb 15;2:63. doi: 10.1038/s42003-018-0260-y (PMC6377602; doi:10.1038/s42003-018-0260-y)
Supplement: Supplementary file 4 — Supplementary Software 2 [file 42003_2018_260_MOESM4_ESM.txt]

###########################
########################### GLMM to model probability of occurence
###########################import SupplementaryData1.txt

###GLMM with no spatial structure


nem_data<-SupplementaryData1


bacteria.s.new<-ifelse(is.na(nem_data$bacteria.s)==FALSE,nem_data$bacteria.s,-1)
nem_data<-cbind(nem_data,bacteria.s.new)


nem<-subset(nem_data,bacteria.s.new>0)

nem<-subset(nem,scottnema.l+plectus.l+eudorylaimus.l>0)

names(nem)


###########################Removing Duplicated coordinates

library(dplyr)
nem<-nem %>%
  distinct(x, y, .keep_all = TRUE)


coords<-data.frame(x=nem$x,y=nem$y)


species<-data.frame(scottnema=nem$scottnema.l,plectus=nem$plectus.l,eudorylaimus=nem$eudorylaimus.l)
species_bin<-ifelse(species>0,1,0)
species_bin<-as.data.frame(species_bin)


library(vegan)


###another way to obtain the Hellinger transformation:
#fau <- sqrt(species/outer(apply(species, 1,sum), rep(1, ncol(species)), "*"))


#write.table(Best_PCNM_sel,file="spatial variables")


topography<-data.frame(20+nem$temp,nem$elev,nem$slope,nem$aspect,nem$coast)
env<-data.frame(nem$wetness,nem$water,nem$C,nem$N,nem$conductivity,nem$ph)
bio<-data.frame(nem$fungi.s,nem$bacteria.s.new,nem$collembolans,nem$mites,nem$rotifers,nem$tardigrades,nem$cyano.s)


###TOPOGRAGHY###
PCA_top<-prcomp(log(topography+1),scale=T)
summary(PCA_top)
PCA_top
biplot(PCA_top)
####Elevational Gradient (PC1), Aspect (PC2), Slope (PC3)###
PCA_top.axes<-as.data.frame(PCA_top$x)
PC1_top<-PCA_top.axes$PC1
PC2_top<-PCA_top.axes$PC2
PC3_top<-PCA_top.axes$PC3

TOP<-data.frame(PC1_top,PC2_top,PC3_top)

###Physico-chemical Environment
PCA_env<-prcomp(log(env+1),scale=T)
summary(PCA_env)
PCA_env
biplot(PCA_env)
####Nutrients and Water availability Gradient (PC1), Salinity (PC2), Salinity and Organic Matter###
PCA_env.axes<-as.data.frame(PCA_env$x)
PC1_env<-PCA_env.axes$PC1
PC2_env<-PCA_env.axes$PC2
PC3_env<-PCA_env.axes$PC3

ENV<-data.frame(PC1_env,PC2_env,PC3_env)

#### Biota ####


PCA_bio<-prcomp(log(bio+1),scale=T)
summary(PCA_bio)
PCA_bio
biplot(PCA_bio)
####Nutrients and Water availability Gradient (PC1), Salinity (PC2), Salinity and Organic Matter###
PCA_bio.axes<-as.data.frame(PCA_bio$x)
PC1_bio<-PCA_bio.axes$PC1
PC2_bio<-PCA_bio.axes$PC2
PC3_bio<-PCA_bio.axes$PC3

BIO<-data.frame(PC1_bio,PC2_bio,PC3_bio)
TOP_ENV<-data.frame(TOP,ENV)


####total matrix
total<-data.frame(topography,env,bio,species)

EXPL<-data.frame(BIO,TOP_ENV)
cor(EXPL)


Plectus_Model<-glm(species_bin$plectus~coords$x+coords$y+PC1_bio+PC2_bio+PC3_bio+PC1_env+PC2_env+PC3_env,family=quasibinomial)
summary(Plectus_Model) ### dispersion ok####


Plectus_Model<-glm(species_bin$plectus~coords$x+coords$y+PC1_bio+PC2_bio+PC3_bio+PC1_env+PC2_env+PC3_env+PC1_top+PC2_top+PC3_top,family=binomial)

Scottnema_Model<-glm(species_bin$scottnema~coords$x+coords$y+PC1_bio+PC2_bio+PC3_bio+PC1_env+PC2_env+PC3_env+PC1_top+PC2_top+PC3_top,family=quasibinomial)
summary(Scottnema_Model)####dispersion ok

Scottnema_Model<-glm(species_bin$scottnema~coords$x+coords$y+PC1_bio+PC2_bio+PC3_bio+PC1_env+PC2_env+PC3_env+PC1_top+PC2_top+PC3_top,family=binomial)


Eudorylaimus_Model<-glm(species_bin$eudorylaimus~coords$x+coords$y+PC1_bio+PC2_bio+PC3_bio+PC1_env+PC2_env+PC3_env+PC1_top+PC2_top+PC3_top,family=quasibinomial)
summary(Eudorylaimus_Model) ##dispersion ok


Eudorylaimus_Model<-glm(species_bin$eudorylaimus~coords$x+coords$y+PC1_bio+PC2_bio+PC3_bio+PC1_env+PC2_env+PC3_env,family=binomial)
summary(Eudorylaimus_Model) ##dispersion ok


library(nlme)
library(MASS)

bin_scott<-species_bin$scottnema
bin_plectus<-species_bin$plectus
bin_eu<-species_bin$eudorylaimus


X<-nem$x+nem$corx
Y<-nem$y+nem$cory


group_ID<-factor(rep("a",length(bin_scott)))


scott_factor<-as.factor(bin_scott)
eu_factor<-as.factor(bin_eu)
ple_factor<-as.factor(bin_plectus)


###Scottnema

Scottnema_GLMM<-glmmPQL(bin_scott~PC1_bio+PC2_bio+PC3_bio+PC1_env+PC2_env+PC3_env+PC1_top+PC2_top+PC3_top+eu_factor+ple_factor,random=~1|group_ID,correlation=corSpher(form=~Y+X),family=binomial)
summary(Scottnema_GLMM)


###Plectus

Plectus_GLMM_scott<-glmmPQL(bin_plectus~PC1_bio+PC2_bio+PC3_bio+PC1_env+PC2_env+PC3_env+PC1_top+PC2_top+PC3_top+eu_factor+scott_factor,random=~1|group_ID,correlation=corSpher(form=~X+Y),family=binomial)

summary(Plectus_GLMM_scott)
